# Supplementary material for: Crystal structure of (E)-3-(5-bromo-2-hydroxy­phen­yl)acryl­aldehyde
Source: Acta Crystallogr Sect E Struct Rep Online. 2014 Oct 31;70(Pt 11):o1219–20. doi: 10.1107/S1600536814023708 (PMC4257279; doi:10.1107/S1600536814023708)
Supplement: Supplementary file 2 [file e-70-o1219-Isup2.hkl]

# 
# h,k,l, Fc-squared, Fo-squared, sigma(Fo-squared) and status flag 
# 
data_I
_shelx_title ' KGU11Br-a in Pna2(1)' 
_shelx_refln_list_code          4 
_shelx_F_calc_maximum      172.73 
_exptl_crystal_F_000       448.00 
_reflns_d_resolution_high  0.7493 
 
loop_ 
 _symmetry_equiv_pos_as_xyz 
 'x, y, z' 
 '-x, -y, z+1/2' 
 'x+1/2, -y+1/2, z' 
 '-x+1/2, y+1/2, z+1/2' 
 
_cell_length_a    12.1230 
_cell_length_b    15.0901 
_cell_length_c     4.8763 
_cell_angle_alpha  90.000 
_cell_angle_beta   90.000 
_cell_angle_gamma  90.000 
 
_shelx_F_squared_multiplier     1.000 
 
loop_ 
 _refln_index_h 
 _refln_index_k 
 _refln_index_l 
 _refln_F_squared_calc 
 _refln_F_squared_meas 
 _refln_F_squared_sigma 
 _refln_observed_status 
   0   0  -6       68.60        1.60      4.26 o 
   2   0  -6       46.73        0.57      2.55 o 
   4   0  -6       53.88       63.33     14.10 o 
   6   0  -6       24.59       46.98     10.22 o 
   1   1  -6       70.95        0.43      1.81 o 
   2   1  -6       36.51        0.82      1.82 o 
   3   1  -6        6.87        0.91      2.15 o 
   4   1  -6        6.57        2.26      3.93 o 
   5   1  -6       60.23       74.12      9.06 o 
   6   1  -6        3.95        4.41      4.19 o 
   0   2  -6      116.89        1.03      2.61 o 
   1   2  -6       11.95        1.23      1.93 o 
   2   2  -6        1.50        0.97      2.42 o 
   3   2  -6        5.99        8.85      5.43 o 
   4   2  -6       73.50       75.12     10.62 o 
   5   2  -6        6.77        2.33      3.77 o 
   6   2  -6        3.42        1.72      3.53 o 
   1   3  -6        8.98        3.05      4.92 o 
   2   3  -6       18.31       13.06      6.37 o 
   3   3  -6        2.44        1.60      3.56 o 
   4   3  -6       49.78       50.04      8.08 o 
   5   3  -6       30.15       37.60     10.14 o 
   0   4  -6       36.60       30.27      9.24 o 
   1   4  -6       35.19       39.80      5.77 o 
   2   4  -6       23.82       14.94      8.25 o 
   3   4  -6       81.40      102.72      9.71 o 
   4   4  -6       30.68       38.98      7.77 o 
   5   4  -6       41.74       49.12     10.60 o 
   1   5  -6        0.02       -5.14      5.14 o 
   2   5  -6       35.82       40.09      6.97 o 
   3   5  -6       10.19       12.94      6.46 o 
   4   5  -6       19.79       14.99      9.27 o 
   0   6  -6       21.83       30.47      7.57 o 
   1   6  -6       25.35       35.96      6.22 o 
   2   6  -6        3.26        7.78      6.34 o 
   3   6  -6       38.93       36.06      6.90 o 
   4   6  -6       12.03       17.03     15.43 o 
   1   7  -6       10.08       14.58      5.49 o 
   2   7  -6       43.64       58.28      9.20 o 
   2   0  -5      127.57      123.60     11.01 o 
   4   0  -5      516.45      570.62     23.74 o 
   6   0  -5       71.60       75.00     10.65 o 
   8   0  -5      173.65      174.57     19.96 o 
  10   0  -5        1.63        6.06      5.99 o 
   0   1  -5       85.85       97.67      8.14 o 
   1   1  -5      123.82      120.48      6.44 o 
   2   1  -5       46.03       59.45      6.07 o 
   3   1  -5      242.43      261.69     10.51 o 
   4   1  -5      188.53      217.41      9.83 o 
   5   1  -5      150.44      156.75      8.79 o 
   6   1  -5       46.84       54.02      7.41 o 
   7   1  -5      119.19      127.05      8.77 o 
   8   1  -5       21.89       11.62      8.41 o 
   9   1  -5       29.81        6.40      8.10 o 
  10   1  -5        2.21        3.27      3.09 o 
   1   2  -5       84.14       88.70      5.97 o 
   2   2  -5      340.34      366.40     12.29 o 
   3   2  -5        4.09        7.01      4.71 o 
   4   2  -5       35.83       36.62      5.68 o 
   5   2  -5       41.14       43.21      5.83 o 
   6   2  -5      131.50      139.72     10.34 o 
   7   2  -5       80.73       89.02     11.35 o 
   8   2  -5       68.30       84.46     11.17 o 
   9   2  -5       44.80       50.54      9.41 o 
  10   2  -5       24.16        7.89      7.60 o 
   0   3  -5        6.03        4.17      5.05 o 
   1   3  -5      108.24      121.30      6.96 o 
   2   3  -5       71.96       81.87      5.75 o 
   3   3  -5      117.83      112.46      7.91 o 
   4   3  -5      169.58      185.81      9.30 o 
   5   3  -5       34.39       39.87      5.74 o 
   6   3  -5        7.72       12.79      5.35 o 
   7   3  -5      121.25      126.94     12.31 o 
   8   3  -5       26.68       14.61     13.80 o 
   9   3  -5        3.44        2.71      2.70 o 
   1   4  -5      162.78      152.50      7.63 o 
   2   4  -5       34.07       32.85      4.77 o 
   3   4  -5       30.73       29.65      4.76 o 
   4   4  -5       16.89       13.84      4.87 o 
   5   4  -5      181.63      197.40     10.09 o 
   6   4  -5       21.91       16.52      5.54 o 
   7   4  -5        3.57        1.56      2.89 o 
   8   4  -5      105.56      115.46     12.08 o 
   9   4  -5       62.73       66.03     11.25 o 
   0   5  -5      450.65      514.95     21.96 o 
   1   5  -5       38.73       40.28      5.04 o 
   2   5  -5        9.03        9.15      4.43 o 
   3   5  -5       39.48       35.90      4.92 o 
   4   5  -5      165.04      179.84      9.28 o 
   5   5  -5       10.66       11.71      5.52 o 
   6   5  -5       71.84       49.90     18.24 o 
   7   5  -5       15.82        4.61      3.46 o 
   8   5  -5       50.20       49.68      9.69 o 
   9   5  -5       10.25        2.14      2.96 o 
   1   6  -5       78.46       97.92      7.27 o 
   2   6  -5       18.69       27.38      4.94 o 
   3   6  -5       12.18       10.83      4.58 o 
   4   6  -5        0.22       -3.65      4.24 o 
   5   6  -5      232.72      249.75     12.74 o 
   6   6  -5        6.36        2.18      4.01 o 
   7   6  -5        4.35        1.48      2.57 o 
   8   6  -5       18.21        2.60      2.75 o 
   0   7  -5      416.46      444.04     20.42 o 
   1   7  -5       14.01       12.78      4.69 o 
   2   7  -5        3.99        2.12      4.52 o 
   3   7  -5       22.04       23.19      5.01 o 
   4   7  -5      103.07      105.45     11.12 o 
   5   7  -5        8.59        6.23      5.75 o 
   6   7  -5       42.95       49.55      9.11 o 
   7   7  -5        2.56        3.93      3.84 o 
   8   7  -5       19.74        2.69      4.46 o 
   1   8  -5       54.52       63.48      6.02 o 
   2   8  -5       31.58       36.88      6.19 o 
   3   8  -5       12.89       11.40      5.58 o 
   4   8  -5       30.64       24.28      7.43 o 
   5   8  -5      121.09      138.71      8.48 o 
   6   8  -5        0.29        0.78      3.65 o 
   7   8  -5        3.85        0.91      3.94 o 
   8   8  -5       55.08       60.98     10.91 o 
   0   9  -5       91.30      113.63     18.89 o 
   1   9  -5       43.46       56.73      6.64 o 
   2   9  -5       16.80       17.09      5.74 o 
   3   9  -5       62.17       69.32      7.98 o 
   4   9  -5       69.58       81.44      8.59 o 
   5   9  -5       39.06       42.08      6.12 o 
   6   9  -5       23.61       31.58      7.00 o 
   7   9  -5       44.71       74.83      8.54 o 
   1  10  -5       51.21       55.01      9.53 o 
   2  10  -5       46.62       52.16      9.72 o 
   3  10  -5       45.03       56.89      7.83 o 
   4  10  -5       33.77       45.91      7.62 o 
   5  10  -5       20.14       12.66      3.78 o 
   6  10  -5       30.47       38.55      7.67 o 
   0  11  -5        5.79        3.19      5.06 o 
   1  11  -5       20.56       11.31      8.12 o 
   2  11  -5        3.51        3.21      4.33 o 
   3  11  -5      109.19      135.57     15.04 o 
   4  11  -5        8.78        5.55      6.92 o 
   5  11  -5        3.18        1.40      5.24 o 
   1  12  -5       17.77        9.24      7.95 o 
   2  12  -5       46.36       52.42     17.56 o 
   3  12  -5        0.68        2.13      5.05 o 
   0   0  -4      714.11      712.90     36.46 o 
   2   0  -4      119.14      122.89      7.27 o 
   4   0  -4      920.38      946.42     32.66 o 
   6   0  -4      462.99      469.71     20.04 o 
   8   0  -4       83.37       79.18     10.63 o 
  12   0  -4        8.90        7.97      8.56 o 
   1   1  -4      745.09      717.97     14.89 o 
   2   1  -4       53.17       54.59      4.00 o 
   3   1  -4      178.15      175.59      6.75 o 
   4   1  -4       34.18       38.22      4.74 o 
   5   1  -4      603.45      616.09     16.59 o 
   6   1  -4      402.22      429.22     13.28 o 
   7   1  -4       52.41       50.79      5.69 o 
   8   1  -4        2.82        8.82      4.94 o 
   9   1  -4      543.37      556.21     17.10 o 
  10   1  -4       18.45        7.98      6.84 o 
  11   1  -4       51.97       72.11     11.10 o 
  12   1  -4       23.97       28.86      8.19 o 
   0   2  -4     1186.09     1156.69     39.18 o 
   1   2  -4       84.90       80.06      4.43 o 
   2   2  -4      139.80      135.36      5.99 o 
   3   2  -4      433.28      458.90     10.12 o 
   4   2  -4     1179.41     1261.84     22.70 o 
   5   2  -4      164.94      173.02      7.46 o 
   6   2  -4       15.01        6.90      4.02 o 
   7   2  -4       33.94       29.02      4.69 o 
   8   2  -4      117.19      124.41      7.19 o 
   9   2  -4       30.47       33.51      5.32 o 
  10   2  -4      121.32      143.03     11.16 o 
  11   2  -4       97.72      118.83     10.74 o 
  12   2  -4        6.03        1.94      3.14 o 
   1   3  -4      204.62      211.82      6.56 o 
   2   3  -4      165.40      155.67      7.98 o 
   3   3  -4       18.43       17.79      3.65 o 
   4   3  -4      457.58      478.19     10.66 o 
   5   3  -4      767.22      773.67     15.48 o 
   6   3  -4      106.05      110.00      7.36 o 
   7   3  -4       59.57       64.05      6.27 o 
   8   3  -4      250.32      250.04     10.87 o 
   9   3  -4      152.46      148.06      9.43 o 
  10   3  -4       17.51       11.49      5.71 o 
  11   3  -4       82.13       97.05      9.10 o 
  12   3  -4      163.67      181.08     11.34 o 
   0   4  -4      395.74      412.51     13.73 o 
   1   4  -4      496.04      501.84     12.31 o 
   2   4  -4       30.85       31.60      3.80 o 
   3   4  -4      301.02      294.75      9.10 o 
   4   4  -4       47.74       43.36      3.90 o 
   5   4  -4      251.83      233.78      7.71 o 
   6   4  -4      198.25      203.84      8.50 o 
   7   4  -4      437.48      442.86     14.36 o 
   8   4  -4      115.07      116.96      8.58 o 
   9   4  -4       47.00       48.17      7.95 o 
  10   4  -4      104.96      122.22     10.97 o 
  11   4  -4       97.07      129.21     11.89 o 
  12   4  -4        1.08        0.78      5.20 o 
   1   5  -4      148.05      137.59      6.22 o 
   2   5  -4      975.30     1012.78     21.68 o 
   3   5  -4       49.06       55.74      5.43 o 
   4   5  -4      295.19      299.95     10.56 o 
   5   5  -4       44.81       46.02      4.36 o 
   6   5  -4      122.01      121.84      6.48 o 
   7   5  -4       25.98       22.85      5.53 o 
   8   5  -4      302.07      303.15     12.33 o 
   9   5  -4       18.27       29.21      6.01 o 
  10   5  -4       70.73       72.57      9.04 o 
  11   5  -4        3.80        4.41      3.85 o 
  12   5  -4      119.90      141.36     12.79 o 
   0   6  -4       36.71       41.45      6.70 o 
   1   6  -4      220.49      223.96      9.11 o 
   2   6  -4       13.44       15.10      3.56 o 
   3   6  -4      904.95      920.62     20.15 o 
   4   6  -4        1.90       -0.97      4.09 o 
   5   6  -4       72.93       72.32      5.43 o 
   6   6  -4       45.49       48.13      4.73 o 
   7   6  -4      255.77      274.53      9.26 o 
   8   6  -4       23.63       28.80      5.85 o 
   9   6  -4       66.24       60.25     12.91 o 
  10   6  -4        6.80        8.35      3.67 o 
  11   6  -4      143.07      147.78     12.70 o 
   1   7  -4       65.33       68.65      6.22 o 
   2   7  -4      421.63      419.62     11.22 o 
   3   7  -4       31.74       33.01      4.28 o 
   4   7  -4       33.36       38.83      5.28 o 
   5   7  -4       97.40      106.73      6.44 o 
   6   7  -4      261.66      252.68      8.81 o 
   7   7  -4       18.36       19.63      4.36 o 
   8   7  -4      425.37      466.20     15.80 o 
   9   7  -4        3.23        6.34      5.53 o 
  10   7  -4       54.81       55.22      8.68 o 
  11   7  -4        1.47        7.33      4.28 o 
   0   8  -4      197.90      207.52     18.49 o 
   1   8  -4      355.97      357.41     11.38 o 
   2   8  -4       14.88       15.49      3.96 o 
   3   8  -4      333.35      334.25     10.31 o 
   4   8  -4      142.72      160.02      8.61 o 
   5   8  -4       33.05       31.82      5.47 o 
   6   8  -4       25.74       24.93      4.44 o 
   7   8  -4      305.50      333.60     10.63 o 
   8   8  -4       29.52       37.16      5.19 o 
   9   8  -4        0.15        1.29      3.95 o 
  10   8  -4       61.05       75.71     18.89 o 
  11   8  -4       27.97       14.60      9.10 o 
   1   9  -4       78.35       84.29      6.99 o 
   2   9  -4      218.69      241.45     10.23 o 
   3   9  -4        5.68        8.66      4.74 o 
   4   9  -4       60.40       69.23      6.71 o 
   5   9  -4      239.80      256.95     10.85 o 
   6   9  -4      144.27      155.60      7.71 o 
   7   9  -4        1.32        2.52      4.35 o 
   8   9  -4      119.60      131.25      8.93 o 
   9   9  -4       64.95       58.92      9.23 o 
  10   9  -4       52.07       59.47      9.71 o 
   0  10  -4      611.15      603.00     37.52 o 
   1  10  -4      118.33      130.54     12.88 o 
   2  10  -4       27.56       24.59      5.13 o 
   3  10  -4       51.49       53.57      6.04 o 
   4  10  -4      103.37      123.29      8.36 o 
   5  10  -4       37.91       44.63      6.07 o 
   6  10  -4       77.26       87.77      6.47 o 
   7  10  -4      113.35      124.27      8.46 o 
   8  10  -4        2.92        6.23      5.41 o 
   9  10  -4        0.95       -1.06      6.54 o 
   1  11  -4       50.60       65.93     10.52 o 
   2  11  -4       73.74       67.67      8.19 o 
   3  11  -4       42.48       42.37      7.28 o 
   4  11  -4       38.09       35.42      5.81 o 
   5  11  -4      146.24      162.06     11.43 o 
   6  11  -4       32.28       34.05      6.09 o 
   7  11  -4       56.42       53.91      6.69 o 
   8  11  -4        1.07        5.26      5.89 o 
   9  11  -4      288.40      318.30     13.31 o 
   1  12  -4        7.35        7.20      8.75 o 
   2  12  -4        0.30       -2.13      8.47 o 
   3  12  -4       66.67       39.58     35.26 o 
   4  12  -4      160.69      186.09     15.96 o 
   5  12  -4       30.24       49.99     10.62 o 
   6  12  -4       62.37       70.95     11.57 o 
   7  12  -4       19.69       10.31      6.86 o 
   8  12  -4       87.79      119.01     11.70 o 
   2  13  -4       19.16        1.06      8.52 o 
   3  13  -4       26.59        5.77     14.10 o 
   4  13  -4       48.30       55.35     16.76 o 
   5  13  -4      103.45      136.78     22.09 o 
   6  13  -4       28.61       35.52     11.47 o 
   7  13  -4        6.98        1.68      2.83 o 
   0  14  -4        5.56       -1.86      4.52 o 
   2  14  -4       20.37        0.41      3.58 o 
   3  14  -4       24.61       40.71     15.97 o 
   4  14  -4       76.01       85.15     18.36 o 
   5  14  -4       19.53        1.56      8.65 o 
   6  14  -4       43.03       58.55     12.89 o 
   1  15  -4       19.89        0.27      3.58 o 
   2  15  -4       50.16       60.41     17.56 o 
   3  15  -4       10.37        5.74     10.64 o 
   4  15  -4        3.62        4.39      6.25 o 
   2   0  -3     1651.38     1618.87     32.22 o 
   4   0  -3     1580.97     1615.67     37.13 o 
   6   0  -3     1132.61     1138.23     39.24 o 
   8   0  -3      802.64      810.19     30.75 o 
  10   0  -3      172.47      159.38     13.03 o 
  12   0  -3      871.43      906.79     37.13 o 
  14   0  -3        2.99        6.85      9.44 o 
   0   1  -3     1710.65     1698.16     52.78 o 
   1   1  -3     1705.01     1707.65     30.07 o 
   2   1  -3      186.60      185.68      4.55 o 
   3   1  -3     2128.00     2094.56     31.14 o 
   4   1  -3      228.21      235.36      5.34 o 
   5   1  -3      134.22      127.29      5.11 o 
   6   1  -3       29.21       33.54      3.40 o 
   7   1  -3     1560.07     1581.46     33.33 o 
   8   1  -3        2.94        1.91      3.69 o 
   9   1  -3       66.46       71.11      6.42 o 
  10   1  -3        6.05        5.49      4.51 o 
  11   1  -3      273.28      300.97     11.81 o 
  12   1  -3        6.08       11.91      5.42 o 
  13   1  -3      233.01      231.47     11.28 o 
  14   1  -3       32.34       31.90      9.26 o 
   1   2  -3      217.95      208.32      6.79 o 
   2   2  -3     2005.56     1966.86     35.06 o 
   3   2  -3      379.02      385.15      8.71 o 
   4   2  -3      332.11      327.60      7.73 o 
   5   2  -3      386.58      358.98      8.15 o 
   6   2  -3     1224.13     1215.35     23.62 o 
   7   2  -3       64.49       66.11      4.65 o 
   8   2  -3      890.94      890.99     20.84 o 
   9   2  -3      662.32      640.35     17.01 o 
  10   2  -3       72.37       69.60      6.45 o 
  11   2  -3       89.44       81.08      7.39 o 
  12   2  -3      361.99      395.61     13.83 o 
  13   2  -3       30.83       30.42      6.43 o 
  14   2  -3       46.83       53.40     10.09 o 
   0   3  -3     1225.56     1207.87     30.37 o 
   1   3  -3      421.97      371.29      9.08 o 
   2   3  -3       71.56       63.61      3.18 o 
   3   3  -3     1768.36     1724.49     37.65 o 
   4   3  -3     1081.93     1092.52     19.75 o 
   5   3  -3      453.55      453.81     10.04 o 
   6   3  -3      311.46      296.95      8.24 o 
   7   3  -3      346.59      330.36      9.08 o 
   8   3  -3      117.00      112.10      6.04 o 
   9   3  -3       65.97       62.65      6.00 o 
  10   3  -3      415.38      425.55     13.61 o 
  11   3  -3      486.78      460.36     14.61 o 
  12   3  -3        8.41        7.52      5.63 o 
  13   3  -3       47.53       54.31      7.82 o 
  14   3  -3      113.65      124.24     16.19 o 
   1   4  -3     1567.29     1551.82     30.24 o 
   2   4  -3      849.84      836.07     19.70 o 
   3   4  -3       47.74       35.58      3.66 o 
   4   4  -3      151.21      151.17      6.60 o 
   5   4  -3     1476.20     1493.15     26.63 o 
   6   4  -3      259.05      286.11      7.62 o 
   7   4  -3       91.35       80.87      5.22 o 
   8   4  -3      437.25      458.03     11.90 o 
   9   4  -3      481.59      488.94     14.27 o 
  10   4  -3      144.79      147.51      8.27 o 
  11   4  -3       66.96       77.06      7.52 o 
  12   4  -3      101.99      111.44      9.26 o 
  13   4  -3      219.84      251.76     15.30 o 
   0   5  -3     1718.57     1610.72     48.60 o 
   1   5  -3       68.99       62.44      3.87 o 
   2   5  -3      215.20      204.70      7.29 o 
   3   5  -3       42.72       43.67      4.03 o 
   4   5  -3     2565.33     2617.86     56.60 o 
   5   5  -3      393.05      387.51      9.71 o 
   6   5  -3      382.27      382.61      9.95 o 
   7   5  -3      289.49      295.09      8.87 o 
   8   5  -3      240.52      256.72      9.32 o 
   9   5  -3       21.65       16.71      4.50 o 
  10   5  -3      620.93      629.15     19.01 o 
  11   5  -3       47.80       48.80      9.79 o 
  12   5  -3        5.65        4.06      3.61 o 
  13   5  -3       15.76       25.17      8.32 o 
   1   6  -3      703.51      680.28     16.97 o 
   2   6  -3       64.46       58.29      4.37 o 
   3   6  -3      136.81      128.14      6.42 o 
   4   6  -3      320.45      308.85     10.13 o 
   5   6  -3     2219.62     2266.72     44.65 o 
   6   6  -3      107.12       92.11      5.46 o 
   7   6  -3      163.08      167.27      6.78 o 
   8   6  -3       60.46       54.76      5.21 o 
   9   6  -3      756.44      738.04     18.49 o 
  10   6  -3       15.51       17.74      5.65 o 
  11   6  -3      245.23      280.19     14.82 o 
  12   6  -3        6.45       19.20      7.27 o 
  13   6  -3      176.06      211.09     18.33 o 
   0   7  -3     2942.32     3038.67     90.05 o 
   1   7  -3        3.55        4.70      3.13 o 
   2   7  -3       61.45       50.61      4.13 o 
   3   7  -3       96.62       93.44      5.05 o 
   4   7  -3      839.89      825.61     19.68 o 
   5   7  -3      192.15      180.21      7.87 o 
   6   7  -3      575.64      591.80     13.99 o 
   7   7  -3       47.45       58.64      4.76 o 
   8   7  -3      238.44      246.33      9.37 o 
   9   7  -3      124.68      118.04      7.60 o 
  10   7  -3      265.85      283.81     10.84 o 
  11   7  -3       96.63       90.33     10.55 o 
  12   7  -3       21.76        5.33      7.05 o 
  13   7  -3        7.68       -4.24      6.79 o 
   1   8  -3      814.06      779.32     18.73 o 
   2   8  -3      541.50      558.83     13.27 o 
   3   8  -3      217.22      209.93      7.22 o 
   4   8  -3      241.79      223.92      8.64 o 
   5   8  -3      663.44      653.77     16.94 o 
   6   8  -3       22.92       26.10      3.94 o 
   7   8  -3       31.76       30.11      4.33 o 
   8   8  -3      168.95      165.21      7.60 o 
   9   8  -3      655.30      709.95     18.38 o 
  10   8  -3       45.49       54.57      6.95 o 
  11   8  -3       42.85       13.62     16.37 o 
  12   8  -3       61.33       64.93     15.43 o 
   0   9  -3     1229.54     1260.87     42.55 o 
   1   9  -3      275.77      272.06      9.07 o 
   2   9  -3       51.52       46.20      4.53 o 
   3   9  -3      762.81      745.48     19.58 o 
   4   9  -3      375.42      366.01     12.82 o 
   5   9  -3       30.10       29.60      4.77 o 
   6   9  -3      285.67      292.31      9.19 o 
   7   9  -3      193.39      200.40      7.78 o 
   8   9  -3      283.76      288.08     11.06 o 
   9   9  -3       15.15       22.38      6.27 o 
  10   9  -3      312.34      346.93     24.88 o 
  11   9  -3        9.62        8.54      5.33 o 
  12   9  -3        0.03        3.07      4.88 o 
   1  10  -3      369.20      370.05     13.55 o 
   2  10  -3      285.49      263.47      9.38 o 
   3  10  -3      110.80      108.68      7.05 o 
   4  10  -3      157.99      163.03      8.04 o 
   5  10  -3      180.82      183.13      8.69 o 
   6  10  -3      334.43      326.95     12.64 o 
   7  10  -3        0.17        2.32      4.54 o 
   8  10  -3      428.08      457.80     14.45 o 
   9  10  -3      115.29      139.90     10.78 o 
  10  10  -3       22.15       32.58      9.69 o 
  11  10  -3        0.95        2.10      4.16 o 
   0  11  -3      398.20      389.31     26.08 o 
   1  11  -3      537.88      518.89     23.71 o 
   2  11  -3       98.46       96.84      7.96 o 
   3  11  -3      346.35      370.08     11.84 o 
   4  11  -3       95.29      107.28      8.56 o 
   5  11  -3        6.47        9.10      5.64 o 
   6  11  -3       23.32       21.76      6.30 o 
   7  11  -3      397.47      412.31     13.58 o 
   8  11  -3       25.39       26.74      5.87 o 
   9  11  -3       19.60        7.97      7.41 o 
  10  11  -3       26.67        9.74      4.26 o 
  11  11  -3       68.68       79.15     12.04 o 
   1  12  -3        4.61       11.18      7.71 o 
   2  12  -3      512.12      548.99     25.12 o 
   3  12  -3       17.21       13.44      8.09 o 
   4  12  -3      178.19      198.54     18.36 o 
   5  12  -3       44.85       43.75      7.03 o 
   6  12  -3      172.73      186.94     11.84 o 
   7  12  -3       28.71       24.44      6.54 o 
   8  12  -3      159.40      166.19     15.56 o 
   9  12  -3       68.75       78.49     11.78 o 
  10  12  -3       42.06       54.15     11.67 o 
   0  13  -3      106.34       70.78     15.17 o 
   1  13  -3      214.66      215.81     15.90 o 
   2  13  -3       12.22       10.58      8.18 o 
   3  13  -3      214.88      232.17     16.17 o 
   4  13  -3        8.96        6.42      8.46 o 
   5  13  -3       72.44       82.86     12.77 o 
   6  13  -3       24.46       14.64      8.90 o 
   8  13  -3        0.17        0.26      2.71 o 
   9  13  -3       31.82        8.87      8.49 o 
   1  14  -3       24.99       31.26      9.50 o 
   2  14  -3      203.92      212.47     16.37 o 
   3  14  -3       10.52       13.84      9.03 o 
   4  14  -3       47.87       34.84     14.10 o 
   5  14  -3       54.44       24.21     27.14 o 
   6  14  -3       62.26       63.87     16.23 o 
   7  14  -3       38.92        7.26     12.50 o 
   8  14  -3      115.31      114.43     21.02 o 
   0  15  -3       86.27       87.28     17.30 o 
   1  15  -3       42.19       62.17     11.29 o 
   2  15  -3       18.06        4.23      8.05 o 
   3  15  -3      147.79      166.58     21.82 o 
   4  15  -3      133.59      160.46     21.82 o 
   5  15  -3        0.21       -2.66      4.04 o 
   6  15  -3       15.60        1.92      5.17 o 
   7  15  -3       60.09       28.22     37.39 o 
   1  16  -3       63.00       60.92     11.66 o 
   2  16  -3       74.94       94.66     13.16 o 
   3  16  -3        8.03        1.20      5.59 o 
   4  16  -3        7.97        2.14      6.39 o 
   5  16  -3       86.55       89.94     18.10 o 
   6  16  -3       82.78      107.77     21.02 o 
   0  17  -3       80.31      104.31     21.29 o 
   1  17  -3       14.24       20.67     10.72 o 
   2  17  -3        6.78        9.71     10.35 o 
   3  17  -3       18.67        3.55     11.58 o 
   4  17  -3       46.04       21.76     29.80 o 
   0   0  -2     8527.89     8210.43    358.44 o 
   2   0  -2      520.41      511.27     11.10 o 
   4   0  -2     7524.71     7781.53    192.15 o 
   6   0  -2      641.77      608.49     17.87 o 
   8   0  -2      608.64      608.06     24.34 o 
  10   0  -2     2076.57     2078.58     68.98 o 
  12   0  -2       25.44       28.74     14.37 o 
  14   0  -2      318.52      304.16     34.06 o 
   1   1  -2     3736.94     3676.12     59.74 o 
   2   1  -2      139.76      128.26      5.95 o 
   3   1  -2      577.96      531.98      9.49 o 
   4   1  -2      881.04      928.84     18.35 o 
   5   1  -2     4781.96     4910.28     86.19 o 
   6   1  -2       67.43       51.02      3.27 o 
   7   1  -2      165.74      178.89      6.67 o 
   8   1  -2      483.40      510.32     12.76 o 
   9   1  -2     2237.31     2276.51     54.32 o 
  10   1  -2       16.13       22.10      5.43 o 
  11   1  -2      304.22      329.47     13.36 o 
  12   1  -2       42.36       46.32     10.91 o 
  13   1  -2      552.48      540.19     29.44 o 
  14   1  -2       18.70        4.49     10.64 o 
  15   1  -2      204.84      226.52     18.38 o 
   0   2  -2    11509.16    11484.15    336.16 o 
   1   2  -2      603.55      589.85     12.66 o 
   2   2  -2      181.01      160.95      4.04 o 
   3   2  -2     2188.38     2154.89     36.98 o 
   4   2  -2     2512.55     2449.12     38.25 o 
   5   2  -2      504.72      565.54     11.99 o 
   6   2  -2     1866.23     1922.66     35.11 o 
   7   2  -2      643.72      612.45     13.84 o 
   8   2  -2      650.82      632.09     14.22 o 
   9   2  -2       30.26       31.76      4.37 o 
  10   2  -2      707.53      796.89     22.96 o 
  11   2  -2      104.94       98.63     10.21 o 
  12   2  -2        3.63        5.94      6.40 o 
  13   2  -2      197.54      172.16     13.39 o 
  14   2  -2      513.36      512.57     25.95 o 
  15   2  -2       14.95       11.01      8.25 o 
   1   3  -2     1141.59     1099.35     28.67 o 
   2   3  -2     2009.50     1966.04     33.65 o 
   3   3  -2      736.47      764.22     16.97 o 
   4   3  -2     1014.71     1029.63     20.40 o 
   5   3  -2     2391.66     2348.13     40.22 o 
   6   3  -2     1158.40     1195.20     23.50 o 
   7   3  -2      157.40      160.34      5.94 o 
   8   3  -2      714.71      664.81     14.78 o 
   9   3  -2     1688.95     1696.23     32.62 o 
  10   3  -2      116.26      106.11      6.29 o 
  11   3  -2      203.32      183.01     10.23 o 
  12   3  -2      678.87      686.51     26.16 o 
  13   3  -2      137.37      118.78     14.53 o 
  14   3  -2       15.48       13.11      9.45 o 
  15   3  -2      178.30      200.16     18.35 o 
   0   4  -2      934.61      864.37     27.32 o 
   1   4  -2     2412.94     2396.80     57.49 o 
   2   4  -2      381.44      361.24      7.56 o 
   3   4  -2     3785.02     3863.10     74.06 o 
   4   4  -2     1777.30     1798.20     34.43 o 
   5   4  -2       75.50       63.82      3.52 o 
   6   4  -2      344.66      338.93      8.15 o 
   7   4  -2     1655.61     1683.26     31.81 o 
   8   4  -2      356.96      352.08      9.48 o 
   9   4  -2      196.41      207.03      7.65 o 
  10   4  -2      133.02      130.35      6.87 o 
  11   4  -2      486.15      511.28     17.85 o 
  12   4  -2       13.15       16.67      6.86 o 
  13   4  -2      240.42      229.29     16.82 o 
  14   4  -2      213.09      221.12     17.00 o 
  15   4  -2       80.03       76.29     12.44 o 
   1   5  -2     1648.85     1610.29     38.26 o 
   2   5  -2     3234.34     3195.83     63.01 o 
   3   5  -2       22.74       22.85      2.32 o 
   4   5  -2      516.48      501.76     11.31 o 
   5   5  -2      347.94      338.75      7.94 o 
   6   5  -2     1359.76     1298.58     23.39 o 
   7   5  -2       39.44       34.21      3.46 o 
   8   5  -2     2334.23     2400.95     45.08 o 
   9   5  -2       56.05       57.32      4.94 o 
  10   5  -2      399.86      379.27     12.06 o 
  11   5  -2       48.19       51.17      5.63 o 
  12   5  -2      839.46      858.70     29.69 o 
  13   5  -2      113.68      133.25     22.49 o 
  14   5  -2       28.97       43.90     10.27 o 
   0   6  -2     2145.06     2216.09     66.34 o 
   1   6  -2     4660.46     4566.71     85.49 o 
   2   6  -2      236.78      244.45      6.54 o 
   3   6  -2     2254.26     2186.38     43.66 o 
   4   6  -2      161.32      158.84      5.58 o 
   5   6  -2      411.44      408.64      9.24 o 
   6   6  -2       39.89       39.32      3.14 o 
   7   6  -2     1994.18     2038.88     35.74 o 
   8   6  -2       57.75       61.31      4.81 o 
   9   6  -2       46.51       43.76      4.58 o 
  10   6  -2      451.99      424.29     13.11 o 
  11   6  -2      494.08      522.07     15.17 o 
  12   6  -2       47.38       42.65      6.86 o 
  13   6  -2      247.83      270.64     18.73 o 
  14   6  -2        3.78        4.02      4.84 o 
   1   7  -2        4.52        5.85      1.88 o 
   2   7  -2     2911.92     2866.32     53.66 o 
   3   7  -2       52.64       50.60      3.88 o 
   4   7  -2     1154.41     1118.66     23.27 o 
   5   7  -2      457.69      440.33     11.35 o 
   6   7  -2     1328.84     1316.70     23.90 o 
   7   7  -2       17.55       16.74      3.07 o 
   8   7  -2     1062.03     1095.31     23.40 o 
   9   7  -2       41.32       45.42      5.01 o 
  10   7  -2      187.75      194.51      9.24 o 
  11   7  -2      149.98      160.14     10.19 o 
  12   7  -2      489.56      535.70     21.32 o 
  13   7  -2       37.52       48.49     10.79 o 
  14   7  -2       12.95        3.85      4.73 o 
   0   8  -2     1549.45     1545.72     48.65 o 
   1   8  -2      236.53      203.57      7.24 o 
   2   8  -2       27.77       27.62      2.63 o 
   3   8  -2     2001.05     2028.33     35.87 o 
   4   8  -2      533.73      527.03     12.78 o 
   5   8  -2     1028.57     1015.98     21.44 o 
   6   8  -2      198.33      191.97      6.19 o 
   7   8  -2     1088.37     1107.22     21.16 o 
   8   8  -2       41.23       44.23      4.38 o 
   9   8  -2      177.56      169.03      9.53 o 
  10   8  -2       84.91       94.45      8.38 o 
  11   8  -2      643.25      673.31     23.21 o 
  12   8  -2      100.99       98.09     10.72 o 
  13   8  -2      209.18      250.71     19.42 o 
   1   9  -2      705.79      701.55     15.05 o 
   2   9  -2     1389.82     1425.80     32.98 o 
   3   9  -2       39.67       35.43      3.62 o 
   4   9  -2      891.00      893.55     19.06 o 
   5   9  -2      665.59      640.18     15.55 o 
   6   9  -2      696.65      671.36     14.22 o 
   7   9  -2      321.23      323.84     10.89 o 
   8   9  -2      206.60      192.82      8.80 o 
   9   9  -2      478.95      469.01     16.20 o 
  10   9  -2       28.22       23.50      6.09 o 
  11   9  -2       46.47       45.88     10.02 o 
  12   9  -2      230.96      272.23     17.59 o 
  13   9  -2       49.93       65.32     10.91 o 
   0  10  -2     1363.38     1327.87     67.59 o 
   1  10  -2      231.81      218.08      9.89 o 
   2  10  -2      102.40      102.88      7.13 o 
   3  10  -2      395.13      393.29     11.05 o 
   4  10  -2      967.30      937.16     21.38 o 
   5  10  -2      179.12      190.66      9.94 o 
   6  10  -2      324.67      310.11     12.52 o 
   7  10  -2      408.13      411.45     14.59 o 
   8  10  -2      163.91      178.95     10.10 o 
   9  10  -2       11.59       10.17      6.59 o 
  10  10  -2      506.64      531.52     24.64 o 
  11  10  -2      170.11      166.78     14.30 o 
  12  10  -2        0.19        3.66      3.96 o 
  13  10  -2       26.21        9.07      8.25 o 
   1  11  -2      925.39      888.55     34.62 o 
   2  11  -2      323.59      326.91     11.91 o 
   3  11  -2      142.76      145.47      9.12 o 
   4  11  -2      111.32      105.00      8.14 o 
   5  11  -2      942.10      939.34     33.86 o 
   6  11  -2      133.04      140.22     11.76 o 
   7  11  -2       45.95       41.71      6.14 o 
   8  11  -2      128.23      125.83      9.51 o 
   9  11  -2      369.06      371.00     17.20 o 
  10  11  -2       83.71       62.09     26.32 o 
  11  11  -2      112.81      130.60     14.02 o 
  12  11  -2       16.16       10.00      4.87 o 
   0  12  -2      850.91      914.34     50.56 o 
   1  12  -2       35.44       27.48      7.33 o 
   2  12  -2       83.28       81.99     10.72 o 
   3  12  -2      101.95      103.22     11.38 o 
   4  12  -2      879.89      917.21     34.81 o 
   5  12  -2       71.74       68.03      9.72 o 
   6  12  -2      191.04      207.63     14.30 o 
   7  12  -2       16.64       13.19      5.56 o 
   8  12  -2      113.74      104.45      9.59 o 
   9  12  -2       22.47       24.15      6.73 o 
  11  12  -2        7.33       10.52      7.22 o 
  12  12  -2        1.05        0.80     13.84 o 
   1  13  -2      349.14      359.93     18.72 o 
   2  13  -2        5.74        1.44      6.93 o 
   3  13  -2       58.48       64.88      9.49 o 
   4  13  -2       46.49       47.61      8.90 o 
   5  13  -2      640.33      689.00     28.31 o 
   6  13  -2       24.11       27.43      8.60 o 
   7  13  -2        1.49        3.31      5.63 o 
   8  13  -2       59.52       51.50      7.59 o 
  10  13  -2        4.33       -0.91      4.26 o 
  11  13  -2       57.55       55.80     13.07 o 
   0  14  -2      848.42      865.91     48.70 o 
   1  14  -2      166.84      177.10     15.83 o 
   2  14  -2       24.88       35.14      8.84 o 
   3  14  -2       91.72       95.35     12.13 o 
   4  14  -2      211.36      220.21     15.90 o 
   5  14  -2        0.35       -0.35      7.61 o 
   6  14  -2      209.15      230.22     16.84 o 
   7  14  -2       41.89       36.51     10.26 o 
   8  14  -2      140.09      138.97     12.58 o 
   9  14  -2        8.81        5.08      4.28 o 
  10  14  -2       39.80       22.47     19.54 o 
   1  15  -2      135.41      166.31     14.77 o 
   2  15  -2       61.35       70.47     10.81 o 
   3  15  -2       79.79       79.90     11.19 o 
   4  15  -2       53.02       66.49     10.81 o 
   5  15  -2      180.64      203.04     22.09 o 
   6  15  -2       25.80        9.80     12.64 o 
   7  15  -2        8.89        5.26      3.70 o 
   8  15  -2      153.67      149.40     13.04 o 
   9  15  -2       99.61      122.79     13.43 o 
   0  16  -2       32.03       41.78     14.10 o 
   1  16  -2      142.21      147.05     29.94 o 
   2  16  -2       46.88       50.28     10.54 o 
   3  16  -2       94.80      116.33     14.01 o 
   4  16  -2       97.56      114.41     14.49 o 
   5  16  -2        4.43        5.40      8.05 o 
   6  16  -2       15.73        7.68     15.30 o 
   7  16  -2       90.98      112.61     14.50 o 
   8  16  -2       18.82       13.77      6.64 o 
   1  17  -2       36.03       52.39     11.00 o 
   2  17  -2      166.98      178.60     16.75 o 
   3  17  -2       28.92       45.42     10.89 o 
   4  17  -2       41.69       53.94     11.65 o 
   5  17  -2        5.87        6.19      9.43 o 
   6  17  -2       25.66        7.10     21.02 o 
   7  17  -2        9.57        7.44      4.94 o 
   0  18  -2       14.76       19.96     14.64 o 
   1  18  -2       36.91       39.46     11.19 o 
   2  18  -2        0.96       -6.74      9.20 o 
   3  18  -2       96.98      118.10     15.13 o 
   4  18  -2       14.22       16.40     10.49 o 
   5  18  -2       10.00        6.47     10.22 o 
   1  19  -2       12.19       10.48     10.68 o 
   2  19  -2       47.04       65.20     18.36 o 
   2   0  -1    10618.01    10570.47    261.52 o 
   4   0  -1     1071.31     1122.69     34.02 o 
   6   0  -1     6495.68     6754.31    308.28 o 
   8   0  -1     3822.41     3938.05    122.18 o 
  10   0  -1      845.91      862.71     48.70 o 
  12   0  -1     1289.38     1275.44     79.30 o 
  14   0  -1      134.81       30.87     16.50 o 
   0   1  -1     3014.96     2902.95    114.96 o 
   1   1  -1     5172.41     5138.26     95.18 o 
   2   1  -1      869.21      895.50     15.23 o 
   3   1  -1    13956.40    14202.87    229.25 o 
   4   1  -1      318.50      333.80      8.03 o 
   5   1  -1      415.67      447.09     12.49 o 
   6   1  -1      898.98     1037.33     21.94 o 
   7   1  -1     4232.78     4441.66     96.55 o 
   8   1  -1       89.75       90.50      7.73 o 
   9   1  -1      120.01      117.93     11.89 o 
  10   1  -1      765.32      764.44     35.37 o 
  11   1  -1      770.36      788.17     38.67 o 
  12   1  -1        8.79        6.89      8.27 o 
  13   1  -1      761.92      741.48     35.66 o 
  14   1  -1       52.82       13.55      9.78 o 
   1   2  -1     3667.27     3685.44     94.78 o 
   2   2  -1     4062.16     4034.58     77.58 o 
   3   2  -1      294.22      278.60      5.64 o 
   4   2  -1     2732.57     2889.90     51.54 o 
   5   2  -1     1901.63     1968.83     38.69 o 
   6   2  -1     1400.33     1403.79     28.36 o 
   7   2  -1      240.34      269.50     12.37 o 
   8   2  -1     3330.68     3528.50     96.89 o 
   9   2  -1      774.24      750.92     32.64 o 
  10   2  -1      653.22      634.21     30.57 o 
  11   2  -1      246.95      217.40     15.61 o 
  12   2  -1     1587.06     1671.02     66.23 o 
  13   2  -1      165.70      156.85     17.02 o 
  14   2  -1        2.78        1.90      9.20 o 
   0   3  -1    29834.70    25769.73    632.04 o 
   1   3  -1    10400.14    10026.96    218.45 o 
   2   3  -1     1404.91     1460.50     28.97 o 
   3   3  -1     1684.78     1691.35     31.62 o 
   4   3  -1     2985.69     3118.52     52.96 o 
   5   3  -1      633.69      701.44     13.97 o 
   6   3  -1     1500.34     1595.03     32.34 o 
   7   3  -1     2836.67     2904.98     59.83 o 
   8   3  -1      462.41      428.29     15.29 o 
   9   3  -1      172.16      172.86     13.62 o 
  10   3  -1      432.00      434.55     36.99 o 
  11   3  -1      784.20      818.27     34.34 o 
  12   3  -1       21.04       17.31      8.98 o 
  13   3  -1      189.15      173.93     12.72 o 
  14   3  -1      213.89      184.15     20.22 o 
  15   3  -1       20.70        7.89      8.65 o 
   2   4  -1     4152.57     4063.21     75.33 o 
   3   4  -1      405.68      383.88      9.36 o 
   4   4  -1     1032.28     1068.13     21.52 o 
   5   4  -1     6023.63     6073.56    101.21 o 
   6   4  -1     1276.79     1311.02     25.02 o 
   7   4  -1       55.96       64.34      4.50 o 
   8   4  -1      441.60      434.52     12.21 o 
   9   4  -1     2923.68     2949.55     71.89 o 
  10   4  -1      107.88      104.01      9.34 o 
  11   4  -1      723.44      744.51     26.88 o 
  12   4  -1      247.14      219.54     13.16 o 
  13   4  -1      383.12      373.39     17.73 o 
  14   4  -1        9.52        7.49      6.64 o 
   0   5  -1    11694.15    11861.48    300.94 o 
   1   5  -1      516.78      520.52      9.64 o 
   2   5  -1     1119.03     1093.76     23.17 o 
   3   5  -1      575.25      567.21     16.68 o 
   4   5  -1     4659.58     4664.66     87.32 o 
   5   5  -1      157.05      166.41      5.83 o 
   6   5  -1     1813.69     1839.92     35.84 o 
   7   5  -1      317.98      313.23      9.03 o 
   8   5  -1      870.93      837.20     19.99 o 
   9   5  -1       36.95       33.70      4.84 o 
  10   5  -1     1007.51     1051.30     27.46 o 
  11   5  -1      539.48      533.73     20.77 o 
  12   5  -1       47.97       37.01      7.59 o 
  13   5  -1        2.08        0.52      6.71 o 
  15   5  -1       43.98       14.50     21.42 o 
   1   6  -1     4999.79     4904.65     87.38 o 
   2   6  -1       40.21       44.21      2.17 o 
   3   6  -1      579.53      562.31     11.89 o 
   4   6  -1      133.95      135.70      4.99 o 
   5   6  -1     4114.39     4043.14     73.81 o 
   6   6  -1      152.92      170.93      6.02 o 
   7   6  -1      143.07      135.73      6.22 o 
   8   6  -1       55.66       54.59      5.06 o 
   9   6  -1     2110.58     2096.18     51.87 o 
  10   6  -1       23.72       22.42      5.05 o 
  11   6  -1      245.65      279.72     13.93 o 
  12   6  -1       64.42       64.04      8.46 o 
  14   6  -1       14.77       10.61     14.50 o 
   0   7  -1     2976.31     2848.83     69.77 o 
   1   7  -1     1707.00     1799.13     32.22 o 
   2   7  -1      508.77      502.27      8.82 o 
   3   7  -1      271.15      269.81      9.60 o 
   4   7  -1     5614.16     5455.52    116.76 o 
   5   7  -1      277.63      279.59      7.60 o 
   6   7  -1      708.16      677.24     15.48 o 
   7   7  -1      114.26      115.93      5.44 o 
   8   7  -1      936.35      936.05     25.68 o 
   9   7  -1       24.48       30.70      4.82 o 
  10   7  -1     1493.68     1522.57     40.47 o 
  11   7  -1        1.34        4.57      5.15 o 
  12   7  -1        0.93        3.39      6.72 o 
  13   7  -1       28.73       20.98     10.82 o 
  14   7  -1      399.29      412.72     26.72 o 
   1   8  -1     3218.52     3242.10     57.58 o 
   2   8  -1      342.32      315.77     12.54 o 
   3   8  -1      631.32      583.92     14.34 o 
   4   8  -1      477.45      468.56     11.63 o 
   5   8  -1     2126.27     2114.62     49.01 o 
   6   8  -1      509.44      491.39     11.91 o 
   7   8  -1      122.71      117.92      5.76 o 
   8   8  -1      511.28      501.56     16.19 o 
   9   8  -1     1265.53     1285.86     33.05 o 
  10   8  -1        1.92        5.88      4.90 o 
  11   8  -1       82.24       98.35      8.87 o 
  12   8  -1      214.94      222.92     13.86 o 
  13   8  -1      269.47      300.53     22.29 o 
  14   8  -1       24.63       24.85     12.78 o 
   0   9  -1     2123.06     2116.69     73.87 o 
   1   9  -1      789.38      749.97     19.47 o 
   2   9  -1      101.29       91.44      4.20 o 
   3   9  -1      891.32      866.78     21.20 o 
   4   9  -1     1410.12     1355.60     32.63 o 
   5   9  -1       35.73       35.06      4.07 o 
   6   9  -1      291.97      283.33      9.34 o 
   7   9  -1      670.48      655.90     17.22 o 
   8   9  -1      226.53      234.21     10.21 o 
   9   9  -1      123.82      123.54      8.49 o 
  10   9  -1      802.99      818.88     23.66 o 
  11   9  -1      207.55      203.84     11.15 o 
  12   9  -1      144.10      133.92     16.78 o 
  13   9  -1      169.48      169.03     18.58 o 
  14   9  -1      150.76      175.87     19.47 o 
   1  10  -1      479.13      456.63     13.33 o 
   2  10  -1     1407.19     1345.65     28.97 o 
   3  10  -1       90.59       83.08      4.59 o 
   4  10  -1     1460.96     1432.24     41.83 o 
   5  10  -1      943.66      915.68     27.14 o 
   6  10  -1      776.40      731.51     17.84 o 
   7  10  -1       26.40       25.82      4.48 o 
   8  10  -1      368.67      347.87     11.80 o 
   9  10  -1      331.86      312.12     13.10 o 
  10  10  -1       28.19       28.06      6.07 o 
  11  10  -1       64.89       56.03      8.65 o 
  12  10  -1      344.28      377.94     19.04 o 
  13  10  -1      137.41      184.14     19.17 o 
   0  11  -1      314.05      297.02     21.69 o 
   1  11  -1      436.43      421.10     13.14 o 
   2  11  -1       10.09        8.39      3.53 o 
   3  11  -1     1690.58     1696.20     41.69 o 
   4  11  -1      300.03      283.05     12.18 o 
   5  11  -1      729.28      715.55     23.42 o 
   6  11  -1      106.84      108.97      6.95 o 
   7  11  -1      741.76      748.61     19.52 o 
   8  11  -1      139.46      134.60      8.48 o 
   9  11  -1       80.67       79.77      8.26 o 
  10  11  -1       78.35       74.18      7.94 o 
  11  11  -1      205.76      202.22     18.15 o 
  12  11  -1       58.39       59.66     12.50 o 
  13  11  -1      216.89      226.27     22.89 o 
   1  12  -1       48.08       52.04      5.43 o 
   2  12  -1     1199.20     1195.54     30.40 o 
   3  12  -1       40.31       44.14      5.04 o 
   4  12  -1      434.14      457.87     16.73 o 
   5  12  -1       46.92       45.17      6.41 o 
   6  12  -1      332.67      332.32     12.31 o 
   7  12  -1      250.43      232.15      9.98 o 
   8  12  -1      847.78      857.12     22.14 o 
   9  12  -1       30.18       17.37      5.86 o 
  10  12  -1       53.35       45.06     10.20 o 
  11  12  -1        6.89        2.93      3.87 o 
   0  13  -1      190.57      176.54     12.12 o 
   1  13  -1      387.29      387.71     14.43 o 
   2  13  -1        6.79        9.18      4.26 o 
   3  13  -1      901.23      948.38     25.44 o 
   4  13  -1       88.87       89.69      8.77 o 
   5  13  -1      268.03      273.16     13.04 o 
   6  13  -1       39.56       37.43      5.33 o 
   7  13  -1      491.59      506.35     15.48 o 
   8  13  -1        2.60        5.01      4.89 o 
   9  13  -1       71.92       59.18     12.46 o 
  10  13  -1        9.41        2.13      4.77 o 
  12  13  -1       15.66        7.54      6.25 o 
   1  14  -1      144.08      130.82      8.45 o 
   2  14  -1      981.45     1029.05     28.11 o 
   3  14  -1       20.63       21.37      5.31 o 
   4  14  -1       34.71       39.24      6.84 o 
   5  14  -1      219.01      203.83     12.14 o 
   6  14  -1      260.59      260.37     10.88 o 
   7  14  -1       10.32       11.44      5.19 o 
   8  14  -1      228.73      236.74     15.17 o 
   9  14  -1       23.62       29.43      9.97 o 
  10  14  -1       81.05       84.71     15.03 o 
  11  14  -1       27.73       11.80     23.55 o 
   0  15  -1       63.41       68.83     10.16 o 
   1  15  -1      186.75      189.46     10.01 o 
   2  15  -1       18.25       15.28      5.22 o 
   3  15  -1      273.64      294.04     12.40 o 
   4  15  -1      106.42      104.44     10.23 o 
   5  15  -1       13.76       19.27      6.82 o 
   6  15  -1       89.21       82.68      7.67 o 
   7  15  -1      224.51      246.76     12.91 o 
   8  15  -1       13.24        4.75      3.92 o 
   9  15  -1        1.75        0.94      4.61 o 
   1  16  -1      110.54      124.77     13.63 o 
   2  16  -1       49.52       63.80     10.60 o 
   3  16  -1        6.33       12.40      8.41 o 
   4  16  -1       54.29       76.07     11.46 o 
   5  16  -1      307.49      321.42     19.44 o 
   6  16  -1      108.93      132.04     10.43 o 
   7  16  -1        5.02        9.27      7.86 o 
   8  16  -1       43.03       19.05     16.40 o 
   9  16  -1       55.24       66.39     13.14 o 
   0  17  -1      385.82      412.46     32.20 o 
   1  17  -1       91.90      100.37     12.97 o 
   2  17  -1       24.14       30.28      9.74 o 
   3  17  -1       41.23       50.45     10.53 o 
   4  17  -1      223.35      238.29     17.96 o 
   5  17  -1       71.46       72.46     12.02 o 
   6  17  -1       21.67       33.59      9.09 o 
   7  17  -1       68.99       92.20     11.52 o 
   8  17  -1       22.97       20.98      9.30 o 
   1  18  -1       72.25       97.31     13.60 o 
   2  18  -1       19.49       33.26     10.62 o 
   3  18  -1       44.90       47.77     11.25 o 
   4  18  -1       16.39       17.99      9.81 o 
   5  18  -1       72.37       85.95     19.43 o 
   6  18  -1       59.71       62.50     10.62 o 
   0  19  -1      113.07      141.57     23.42 o 
   1  19  -1        0.10       -4.24      9.43 o 
   2  19  -1       10.39       16.43     10.81 o 
   3  19  -1        9.73       12.06     10.22 o 
   4  19  -1       53.84       81.96     18.89 o 
   4   0   0     2477.82     2635.24    132.52 o 
   6   0   0     5782.60     6266.26    312.14 o 
   8   0   0     1422.83     1405.04     76.64 o 
  10   0   0      278.01      332.63     28.21 o 
  12   0   0       31.15       42.58     14.90 o 
  16   0   0      119.71        0.80      5.85 o 
   1   1   0     1815.36     1949.61     43.60 o 
   2   1   0      387.73      410.26     21.42 o 
   3   1   0     1929.90     2090.60     57.54 o 
   4   1   0      992.55     1033.29     38.48 o 
   5   1   0     9739.35    10116.07    352.81 o 
   6   1   0        2.65        4.04      3.85 o 
   7   1   0        2.66        4.76      4.39 o 
   8   1   0      433.68      441.73     21.36 o 
   9   1   0     5724.22     6131.55    231.11 o 
  10   1   0      123.40      138.34     17.30 o 
  11   1   0      819.66      831.77     37.34 o 
  12   1   0      638.04      659.01     32.45 o 
  13   1   0      651.15      571.69     30.20 o 
  14   1   0        1.38        4.91     10.44 o 
  15   1   0      459.79        0.00      4.79 o 
  16   1   0       56.54       12.85     21.69 o 
   0   2   0     2589.86     2380.01     77.14 o 
   1   2   0     2507.66     2580.33     51.33 o 
   2   2   0      816.78      862.14     23.11 o 
   3   2   0     5502.82     5970.43    161.28 o 
   4   2   0     7582.59     7718.55    248.72 o 
   5   2   0       93.88       86.82      7.14 o 
   6   2   0     2373.21     2600.46     93.99 o 
   7   2   0     1776.82     1839.74     68.49 o 
   8   2   0     1118.12     1164.33     46.10 o 
   9   2   0        4.97       -0.99      5.92 o 
  10   2   0     2918.14     3049.17    112.80 o 
  11   2   0      108.49      100.50     12.89 o 
  12   2   0        4.02       -4.70      7.98 o 
  13   2   0      473.97      429.19     25.57 o 
  14   2   0      752.62      785.01     55.35 o 
  15   2   0      210.64      197.18     28.47 o 
  16   2   0        5.44        3.34      6.31 o 
   1   3   0    12217.83    11778.99    317.32 o 
   2   3   0     5502.33     5734.25    131.14 o 
   3   3   0       27.96       33.04      2.19 o 
   4   3   0       13.56       33.49      2.75 o 
   5   3   0     5131.78     5498.69    142.26 o 
   6   3   0     2315.73     2374.19     86.37 o 
   7   3   0       17.97        8.28      4.69 o 
   8   3   0     2990.08     3178.64    115.63 o 
   9   3   0      643.10      606.86     27.94 o 
  10   3   0      563.32      569.91     27.46 o 
  11   3   0       56.70       76.85     12.86 o 
  12   3   0      449.14      454.02     25.50 o 
  13   3   0      606.04      625.96     32.35 o 
  14   3   0      131.12      170.31     26.61 o 
  15   3   0      182.68      180.95     28.21 o 
   0   4   0       92.11       66.13      4.14 o 
   1   4   0     8095.06     7796.40    177.47 o 
   2   4   0     1337.97     1380.26     32.61 o 
   3   4   0     6440.18     6510.53    131.77 o 
   4   4   0     7264.09     7595.21    153.93 o 
   5   4   0      252.89      330.40      9.89 o 
   6   4   0       13.26       41.46      4.38 o 
   7   4   0     2815.34     3052.79     85.03 o 
   8   4   0      727.93      740.78     23.69 o 
   9   4   0      112.52      121.96      8.16 o 
  10   4   0      587.09      564.69     20.32 o 
  11   4   0      980.77      999.27     32.34 o 
  12   4   0        2.94        0.25      5.68 o 
  13   4   0      470.96      454.20     26.62 o 
  15   4   0      114.06      145.56     24.75 o 
   1   5   0      184.90      165.05      5.44 o 
   2   5   0     5355.98     5265.73    120.86 o 
   3   5   0      504.69      509.37     13.40 o 
   4   5   0     2806.15     3004.44     62.04 o 
   5   5   0      279.61      278.73      8.91 o 
   6   5   0     2061.60     2072.81     49.67 o 
   7   5   0      252.31      296.55     10.16 o 
   8   5   0     2923.94     3082.03     86.41 o 
   9   5   0      823.67      842.24     27.21 o 
  10   5   0      179.97      162.91     10.07 o 
  11   5   0       14.91       15.46      5.54 o 
  12   5   0     1408.54     1455.00     59.74 o 
  13   5   0       17.19       19.95     10.81 o 
  14   5   0        9.95        2.85      6.92 o 
  15   5   0        1.01       -0.20      5.02 o 
   0   6   0       25.06       16.73      2.80 o 
   1   6   0     4978.84     4749.23    109.61 o 
   2   6   0      124.99      121.02      4.89 o 
   3   6   0     3851.07     3907.20     90.51 o 
   4   6   0        1.21        2.46      1.87 o 
   5   6   0     2157.76     2345.91     49.29 o 
   6   6   0        3.89        2.59      2.62 o 
   7   6   0     3428.63     3484.16     81.94 o 
   8   6   0        3.23       13.66     13.35 o 
   9   6   0      638.70      645.91     22.08 o 
  10   6   0        0.95        3.05      4.67 o 
  11   6   0     1318.49     1383.34     56.82 o 
  12   6   0      114.93      107.09     14.24 o 
  13   6   0      314.53      327.04     32.73 o 
  14   6   0       17.60        5.44     10.38 o 
  15   6   0        3.41       -0.68      5.75 o 
   1   7   0        5.56        9.38      2.67 o 
   2   7   0     5377.82     5089.62    117.53 o 
   3   7   0        1.54        3.31      2.09 o 
   4   7   0     3671.12     3711.55     76.59 o 
   5   7   0      299.20      275.98      8.34 o 
   6   7   0     2342.14     2317.66     55.42 o 
   7   7   0      158.19      161.44      7.63 o 
   8   7   0      987.98      949.11     25.43 o 
   9   7   0      188.29      182.74      8.98 o 
  10   7   0      237.17      196.77     11.31 o 
  11   7   0       29.39       32.98      9.43 o 
  12   7   0     1098.94     1146.79     49.96 o 
  13   7   0        2.33       -4.26      9.76 o 
  14   7   0       10.21        4.25      5.53 o 
  15   7   0       25.64        7.63     17.56 o 
   0   8   0     1390.39     1467.82     50.69 o 
   1   8   0     3061.15     3014.39     70.81 o 
   2   8   0     1038.01     1008.89     25.57 o 
   3   8   0     2691.16     2601.21     61.45 o 
   4   8   0      818.12      784.47     20.81 o 
   5   8   0       75.76       70.55      4.81 o 
   6   8   0      132.51      124.63      6.69 o 
   7   8   0     2054.08     2007.90     49.13 o 
   8   8   0       10.13       10.53      4.03 o 
   9   8   0        3.91        5.30      4.29 o 
  10   8   0       47.20       52.34      9.59 o 
  11   8   0      461.95      492.94     26.61 o 
  12   8   0       55.73       47.45     11.01 o 
  14   8   0      211.20      219.54     29.80 o 
   1   9   0      491.10      436.44     12.99 o 
   2   9   0     1639.96     1572.68     38.56 o 
   3   9   0      145.17      119.22      6.37 o 
   4   9   0      179.34      183.55      7.78 o 
   5   9   0      831.44      767.69     18.52 o 
   6   9   0     1320.50     1349.08     30.29 o 
   7   9   0      230.53      221.69      9.56 o 
   8   9   0      881.83      860.80     24.02 o 
   9   9   0     1054.50     1042.47     34.44 o 
  10   9   0       51.87       55.66      7.77 o 
  11   9   0      247.64      245.65     18.52 o 
  12   9   0      338.88      344.57     22.67 o 
  13   9   0      161.66      139.44     25.81 o 
  14   9   0        3.28        0.53      5.46 o 
   0  10   0     2487.40     2471.56     83.88 o 
   1  10   0       93.07      102.99      6.21 o 
   2  10   0        5.44        3.55      3.08 o 
   3  10   0     1581.12     1529.65     38.17 o 
   4  10   0     1827.54     1821.26     44.80 o 
   5  10   0      182.15      169.71      7.40 o 
   6  10   0      440.44      419.71     12.38 o 
   7  10   0      382.63      384.20     11.89 o 
   8  10   0      246.08      241.10     10.57 o 
   9  10   0       20.86       23.11      6.53 o 
  10  10   0      510.19      536.06     21.78 o 
  11  10   0      484.44      447.23     25.47 o 
  12  10   0       15.96       10.87      9.96 o 
  13  10   0       51.87       50.56     19.16 o 
  14  10   0      131.49      161.26     28.47 o 
   1  11   0     2316.55     2304.87     55.83 o 
   2  11   0      988.44      997.62     26.42 o 
   3  11   0      262.99      249.93      9.97 o 
   4  11   0        9.11        9.80      3.87 o 
   5  11   0     1353.76     1334.74     30.42 o 
   6  11   0       14.63       12.48      3.90 o 
   7  11   0       65.31       63.57      5.61 o 
   8  11   0       11.34        8.69      5.90 o 
   9  11   0      575.03      563.99     22.15 o 
  10  11   0       82.04       73.68      9.58 o 
  11  11   0       41.31       49.36     11.18 o 
  12  11   0        8.10       12.26      9.53 o 
  13  11   0       86.21       87.46     14.64 o 
   0  12   0     1314.88     1334.42     48.82 o 
   1  12   0       10.28        7.35      3.76 o 
   2  12   0       13.52        9.67      3.96 o 
   3  12   0        0.57       -0.70      3.62 o 
   4  12   0      820.56      786.69     22.37 o 
   5  12   0      199.84      196.13      8.57 o 
   6  12   0      386.99      370.91     11.97 o 
   7  12   0       26.03       30.44      5.85 o 
   8  12   0      259.09      270.30     14.36 o 
   9  12   0        0.34       -1.68      6.29 o 
  10  12   0      843.22      868.21     39.79 o 
  11  12   0       45.84       36.06     10.11 o 
  12  12   0       18.99       24.00     11.46 o 
   1  13   0      541.46      542.73     17.04 o 
   2  13   0       50.31       45.95      5.31 o 
   3  13   0        8.01        8.12      4.45 o 
   4  13   0      113.03      101.05      7.93 o 
   5  13   0     1659.18     1766.03     50.97 o 
   6  13   0       18.24       10.97      4.35 o 
   7  13   0        0.03        0.85      5.08 o 
   8  13   0        0.68       -1.30      6.16 o 
   9  13   0      238.83      242.17     18.60 o 
  10  13   0       34.43       16.02     12.09 o 
  11  13   0      189.40      209.74     19.15 o 
  12  13   0        3.32        8.26     10.79 o 
   0  14   0      598.55      647.48     28.30 o 
   1  14   0        3.02        1.02      4.45 o 
   2  14   0      162.14      151.96      9.32 o 
   3  14   0      117.08      110.40      8.14 o 
   4  14   0     1252.91     1268.53     33.96 o 
   5  14   0      338.99      345.25     15.73 o 
   6  14   0        7.78        9.92      5.46 o 
   7  14   0       38.64       43.13      6.77 o 
   8  14   0       85.31       85.00     10.41 o 
   9  14   0       61.43       57.28      9.22 o 
  10  14   0      182.14      185.09     17.03 o 
  11  14   0       15.78        7.29      5.42 o 
   1  15   0      250.82      265.38     12.02 o 
   2  15   0      181.71      177.34     10.10 o 
   3  15   0      128.17      122.99      8.96 o 
   4  15   0      213.80      236.96     11.66 o 
   5  15   0      230.31      244.24     17.40 o 
   6  15   0       73.04       70.76      8.12 o 
   7  15   0       33.10       25.97      6.75 o 
   8  15   0      438.11      423.10     17.11 o 
   9  15   0      145.63      158.25     13.45 o 
  10  15   0       17.81       10.13      8.30 o 
   0  16   0      198.99      204.78     15.31 o 
   1  16   0       46.84       48.85      6.68 o 
   2  16   0        1.31        4.93      5.38 o 
   3  16   0      303.93      315.84     13.55 o 
   4  16   0        2.77        0.61      6.27 o 
   5  16   0       43.03       43.10     10.41 o 
   6  16   0      329.05      333.93     16.66 o 
   7  16   0       49.64       59.86      8.14 o 
   8  16   0       47.85       53.04      8.13 o 
   9  16   0       53.06       45.98      9.96 o 
   1  17   0       18.74       31.18      6.63 o 
   2  17   0      223.18      239.21     12.50 o 
   3  17   0      162.49      167.47     12.63 o 
   4  17   0        9.18       14.88      7.19 o 
   5  17   0        5.01        0.83      6.20 o 
   6  17   0      233.14      230.33     12.98 o 
   7  17   0        0.44       -2.09      6.73 o 
   8  17   0       62.10       75.62      9.49 o 
   0  18   0       46.75       55.11     10.98 o 
   1  18   0       91.48      106.07      9.83 o 
   2  18   0        0.00       -1.90      6.01 o 
   3  18   0      192.70      209.55     14.54 o 
   4  18   0        2.17        3.14      7.29 o 
   5  18   0       14.14        8.09      7.10 o 
   6  18   0        3.00       -0.32      6.64 o 
   7  18   0      101.46      109.19     11.64 o 
   1  19   0        0.19       -2.77      6.18 o 
   2  19   0       41.05       58.01      9.38 o 
   3  19   0        0.04       -3.16      7.64 o 
   4  19   0       30.22       42.58      9.19 o 
   5  19   0        0.09        0.93      7.18 o 
   0  20   0       74.35       57.21     18.10 o 
   1  20   0       89.95      111.50     21.55 o 
   2   0   1    10109.91    10761.85    521.57 o 
   6   0   1     6897.69     7404.39    344.61 o 
   8   0   1     3573.95     3716.17    196.65 o 
  10   0   1      675.71      662.07     47.63 o 
  12   0   1     1354.51     1437.24     80.90 o 
  14   0   1      120.10      133.85     23.68 o 
   0   1   1     2589.33     2557.70     94.72 o 
   1   1   1     4703.37     4684.75    141.45 o 
   2   1   1      822.44      844.12     32.17 o 
   3   1   1    14081.50    14300.40    492.43 o 
   5   1   1      501.21      558.56     29.27 o 
   6   1   1      841.19      991.77     39.80 o 
   7   1   1     4013.88     4230.07    155.80 o 
   8   1   1      120.04      114.40     10.25 o 
   9   1   1      164.10      159.46     12.79 o 
  10   1   1      836.29      863.06     50.56 o 
  11   1   1      982.83      982.44     39.98 o 
  12   1   1        8.09       11.93      8.71 o 
  13   1   1      740.38      706.17     35.56 o 
  14   1   1       29.69       24.86     11.38 o 
   1   2   1     4296.33     4198.08    189.47 o 
   2   2   1     4464.38     4287.15    118.04 o 
   3   2   1      281.39      270.03     11.94 o 
   4   2   1     2829.50     2913.67    102.83 o 
   5   2   1     1759.97     1808.18     69.90 o 
   6   2   1     1223.32     1220.25     50.80 o 
   7   2   1      264.84      290.10     34.06 o 
   8   2   1     3310.10     3679.56    130.40 o 
   9   2   1      700.26      740.49     32.83 o 
  10   2   1      708.03      709.50     31.61 o 
  11   2   1      174.16      153.65     15.08 o 
  12   2   1     1529.87     1603.75     66.05 o 
  13   2   1      165.13      140.50     16.46 o 
  14   2   1        2.96        3.09      9.74 o 
  15   2   1      132.14      141.56     17.68 o 
   0   3   1    28419.13    24961.51   1256.28 o 
   1   3   1    10876.00    10555.80    290.78 o 
   2   3   1     1639.76     1703.61     75.84 o 
   3   3   1     1411.30     1458.79     58.61 o 
   4   3   1     3364.31     3509.80    114.03 o 
   5   3   1      610.23      652.90     27.46 o 
   6   3   1     1240.07     1399.45     82.49 o 
   7   3   1     3019.63     3219.52    108.95 o 
   8   3   1      389.58      363.12     20.20 o 
   9   3   1      152.04      146.68     13.26 o 
  10   3   1      551.41      599.55     34.33 o 
  11   3   1      610.94      629.94     33.02 o 
  12   3   1       24.05       21.40      8.94 o 
  13   3   1      194.38      200.79     17.95 o 
  14   3   1      238.27      222.60     19.93 o 
  15   3   1       36.47       44.83     11.95 o 
   2   4   1     3917.05     3926.21     83.19 o 
   3   4   1      441.66      405.89     13.41 o 
   4   4   1      905.59      974.54     29.48 o 
   5   4   1     6167.75     6429.96    167.55 o 
   6   4   1     1238.66     1271.67     37.39 o 
   7   4   1       46.85       50.95      4.82 o 
   8   4   1      570.39      575.32     32.73 o 
   9   4   1     3008.48     3119.70     84.70 o 
  10   4   1      130.89      134.59     13.82 o 
  11   4   1      826.75      836.16     36.31 o 
  12   4   1      290.18      268.16     19.96 o 
  13   4   1      390.26      381.74     24.26 o 
  14   4   1        7.83       20.73     11.29 o 
  15   4   1      210.58      220.60     29.54 o 
   0   5   1    13245.04    13300.49    600.87 o 
   1   5   1      425.77      440.51     12.65 o 
   2   5   1     1036.74     1008.99     23.05 o 
   3   5   1      739.23      682.06     18.28 o 
   4   5   1     4471.20     4509.97    125.26 o 
   5   5   1      123.22      132.44      9.78 o 
   6   5   1     1925.98     1991.40     53.35 o 
   7   5   1      256.13      256.34     10.82 o 
   8   5   1      878.15      887.48     26.74 o 
   9   5   1       36.73       28.20     10.38 o 
  10   5   1      777.19      895.58     42.05 o 
  11   5   1      543.90      563.96     28.69 o 
  12   5   1       55.03       42.59     10.43 o 
  13   5   1        5.64        0.95      8.75 o 
  15   5   1       65.85       12.54     22.35 o 
   1   6   1     5181.13     5123.09    114.28 o 
   2   6   1       55.27       63.51      3.76 o 
   3   6   1      538.48      512.70     11.67 o 
   4   6   1      142.77      153.41      5.42 o 
   5   6   1     4126.75     4066.54    110.67 o 
   6   6   1      168.69      185.63      7.92 o 
   7   6   1      138.72      141.72      7.28 o 
   8   6   1       50.53       51.62      8.18 o 
   9   6   1     2076.91     2123.84     80.06 o 
  10   6   1       21.65       19.20      8.08 o 
  11   6   1      204.78      209.21     17.97 o 
  12   6   1       58.87       53.46     11.27 o 
  14   6   1       11.22        6.49     13.17 o 
   0   7   1     2553.06     2509.11    120.81 o 
   1   7   1     1646.70     1740.35     42.41 o 
   2   7   1      419.56      416.80     12.96 o 
   3   7   1      356.80      339.31      9.64 o 
   4   7   1     5367.98     5365.99    102.09 o 
   5   7   1      286.25      292.47      9.52 o 
   6   7   1      838.48      825.27     23.06 o 
   7   7   1       81.60       81.33      6.59 o 
   8   7   1      961.57      986.64     39.89 o 
   9   7   1       18.58       27.04      7.69 o 
  10   7   1     1654.33     1686.69     63.32 o 
  11   7   1        4.63        6.63      8.46 o 
  12   7   1        2.02        1.74      8.94 o 
  13   7   1       27.83        8.23      9.98 o 
  14   7   1      390.31      450.25     39.65 o 
   1   8   1     3216.74     3224.71     75.63 o 
   2   8   1      446.58      426.17     13.62 o 
   3   8   1      594.79      553.81     12.68 o 
   4   8   1      378.05      377.44     10.00 o 
   5   8   1     2229.05     2258.91     52.58 o 
   6   8   1      536.69      529.71     15.13 o 
   7   8   1      128.52      119.99     11.56 o 
   8   8   1      530.39      526.76     25.03 o 
   9   8   1     1172.84     1177.14     50.52 o 
  10   8   1        2.68        5.01      7.58 o 
  11   8   1       94.73       98.80     13.64 o 
  12   8   1      178.01      193.99     26.34 o 
  13   8   1      293.17      321.72     32.73 o 
  14   8   1       33.63       61.47     19.43 o 
   0   9   1     2328.77     2251.48     74.26 o 
   1   9   1      732.50      706.06     19.73 o 
   2   9   1      129.22      110.58      5.93 o 
   3   9   1      896.28      891.43     23.34 o 
   4   9   1     1519.22     1457.15     28.93 o 
   5   9   1       37.13       38.32      3.44 o 
   6   9   1      207.32      219.42     15.14 o 
   7   9   1      708.36      676.39     29.72 o 
   8   9   1      213.75      214.59     15.52 o 
   9   9   1      122.34      115.42     12.42 o 
  10   9   1      757.73      742.40     35.94 o 
  11   9   1      215.70      207.21     17.34 o 
  12   9   1      145.75      155.14     24.48 o 
  13   9   1      182.14      182.55     26.61 o 
  14   9   1      144.16      147.69     26.88 o 
   1  10   1      426.54      413.79     13.60 o 
   2  10   1     1425.61     1389.23     34.63 o 
   3  10   1      125.88      115.04      6.78 o 
   4  10   1     1526.46     1504.33     30.36 o 
   5  10   1      872.37      862.97     19.44 o 
   6  10   1      641.25      618.22     23.72 o 
   7  10   1       19.79       18.73      5.97 o 
   8  10   1      395.28      369.59     20.32 o 
   9  10   1      424.15      407.76     27.14 o 
  10  10   1       37.26       32.47      9.69 o 
  11  10   1       62.94       58.77     11.35 o 
  12  10   1      338.97      356.58     34.86 o 
  13  10   1      118.44      167.11     26.61 o 
   0  11   1      324.25      273.16     15.04 o 
   1  11   1      408.78      391.63     14.79 o 
   2  11   1        7.17        4.83      3.54 o 
   3  11   1     1710.78     1652.35     41.85 o 
   4  11   1      258.68      242.94      8.14 o 
   5  11   1      733.95      719.32     18.93 o 
   6  11   1      136.59      130.98      9.92 o 
   7  11   1      734.22      735.94     26.26 o 
   8  11   1      147.73      150.97     14.20 o 
   9  11   1       92.20       95.25     13.26 o 
  10  11   1       62.27       54.02     10.91 o 
  11  11   1      198.85      204.64     26.08 o 
  12  11   1       44.59       34.06     16.50 o 
  13  11   1      214.85      255.73     30.87 o 
   1  12   1       56.22       55.17      5.67 o 
   2  12   1     1142.43     1108.53     30.43 o 
   3  12   1       43.03       42.81      5.26 o 
   4  12   1      408.27      409.11     12.97 o 
   5  12   1       48.54       50.55      5.06 o 
   6  12   1      458.48      454.98     14.70 o 
   7  12   1      255.06      251.12     13.82 o 
   8  12   1      802.46      817.17     29.78 o 
   9  12   1       18.61       15.67      8.84 o 
  10  12   1       45.01       45.96     12.51 o 
  11  12   1        7.27        1.21      4.32 o 
   0  13   1      188.94      182.57     13.45 o 
   1  13   1      518.50      504.77     15.68 o 
   2  13   1        6.43        7.34      4.56 o 
   3  13   1      842.69      867.30     25.42 o 
   4  13   1       75.55       65.23      6.26 o 
   5  13   1      221.77      222.30      9.73 o 
   6  13   1       59.71       55.71      6.63 o 
   7  13   1      516.00      525.03     21.40 o 
   8  13   1        3.29        0.86      6.79 o 
   9  13   1       58.62       54.30     10.65 o 
  10  13   1        8.33        2.81      6.21 o 
  11  13   1      296.81      296.97     31.13 o 
  12  13   1       16.66        4.96      5.69 o 
   1  14   1      135.84      128.28      8.85 o 
   2  14   1      969.24     1010.54     28.56 o 
   3  14   1       27.43       22.06      6.41 o 
   4  14   1       10.89       13.86      4.66 o 
   5  14   1      192.48      175.37      9.01 o 
   6  14   1      254.07      260.50     12.60 o 
   7  14   1        7.73        8.68      7.06 o 
   8  14   1      252.84      265.84     18.13 o 
   9  14   1       39.03       15.03     21.69 o 
  10  14   1       88.26      121.61     23.68 o 
  11  14   1       25.11       10.71     17.70 o 
   0  15   1       81.87       91.68     12.49 o 
   1  15   1      178.33      182.46     10.49 o 
   2  15   1       24.79       21.09      6.99 o 
   3  15   1      245.18      248.03     14.54 o 
   4  15   1      106.75      102.17      8.10 o 
   5  15   1       19.84       21.83      5.40 o 
   6  15   1      108.80       96.38      9.71 o 
   7  15   1      251.60      295.47     16.33 o 
   8  15   1       14.92        4.93      6.80 o 
   9  15   1        2.13        4.36      5.85 o 
  10  15   1      129.75      140.24     24.22 o 
   1  16   1      105.25      117.57     11.35 o 
   2  16   1       66.45       82.50     10.02 o 
   3  16   1       15.34       18.92      7.45 o 
   4  16   1       67.12       70.42      7.22 o 
   5  16   1      301.54      304.52     12.37 o 
   6  16   1       96.15      104.15     14.67 o 
   7  16   1        3.09       -2.84      8.25 o 
   8  16   1       31.35       29.54     17.03 o 
   9  16   1       60.84       17.03     10.91 o 
   0  17   1      396.71      428.16     27.41 o 
   1  17   1       72.74       73.02      9.45 o 
   2  17   1       17.88       15.16      7.76 o 
   3  17   1       57.40       64.71      9.78 o 
   4  17   1      200.55      213.51     14.90 o 
   5  17   1       87.81       83.04     10.49 o 
   6  17   1       28.81       40.01     11.54 o 
   7  17   1       57.96       63.50     13.26 o 
   8  17   1       28.99       40.23     12.60 o 
   1  18   1       80.93       88.73     11.26 o 
   2  18   1       20.87       27.52      8.36 o 
   3  18   1       36.71       41.38      8.78 o 
   4  18   1       15.25       14.67      8.60 o 
   5  18   1       76.41       94.55     11.68 o 
   6  18   1       61.40       70.08     13.53 o 
   0  19   1       91.85       92.87     21.55 o 
   1  19   1        0.19       -2.53      9.92 o 
   2  19   1       10.71       11.06      8.65 o 
   3  19   1        8.59        7.39      8.74 o 
   4  19   1       73.88       80.26     11.72 o 
   0   0   2     8546.81     8628.21    414.06 o 
   4   0   2     7485.72     7572.04    383.46 o 
   8   0   2      572.60      575.59     38.85 o 
  10   0   2     1961.00     1934.59    110.43 o 
  12   0   2       28.91       37.25     14.90 o 
  14   0   2      413.84      430.83     37.52 o 
   1   1   2     3713.93     3600.63    104.63 o 
   2   1   2      186.77      172.97      6.27 o 
   3   1   2      647.61      607.41     22.01 o 
   4   1   2      966.38     1024.66     38.98 o 
   5   1   2     4627.00     4757.42    172.36 o 
   6   1   2       70.62       56.32      7.43 o 
   7   1   2      189.64      203.40     13.26 o 
   8   1   2      407.25      439.08     23.43 o 
   9   1   2     2371.12     2436.36     88.34 o 
  10   1   2       13.99       18.23      8.28 o 
  11   1   2      293.62      312.48     20.97 o 
  12   1   2       54.01       62.90     11.56 o 
  13   1   2      532.18      541.85     30.29 o 
  14   1   2       15.27       13.29     10.07 o 
  15   1   2      176.71      200.09     19.93 o 
   0   2   2    10835.45    10573.97    549.51 o 
   1   2   2      739.98      644.24     30.60 o 
   2   2   2      164.27      138.80      6.23 o 
   3   2   2     1957.22     1909.55     74.98 o 
   5   2   2      524.12      585.83     24.27 o 
   6   2   2     1732.17     1766.79     69.90 o 
   7   2   2      702.12      704.27     28.41 o 
   8   2   2      679.92      641.94     28.78 o 
   9   2   2       38.48       43.36      8.55 o 
  10   2   2      825.18      867.40     37.26 o 
  11   2   2      101.57      108.94     13.91 o 
  12   2   2        4.06        8.35      9.20 o 
  13   2   2      198.17      201.91     18.14 o 
  14   2   2      458.16      461.38     28.50 o 
  15   2   2        6.50       -4.95     10.72 o 
   2   3   2     1787.13     1769.70     55.56 o 
   3   3   2      628.44      642.17     22.58 o 
   4   3   2     1130.54     1168.34     40.82 o 
   5   3   2     2534.54     2454.12     86.55 o 
   6   3   2     1235.38     1260.33     47.22 o 
   7   3   2      148.76      152.47     15.17 o 
   8   3   2      697.42      654.12     29.62 o 
   9   3   2     1468.21     1493.39     91.81 o 
  10   3   2       81.25       75.77     16.10 o 
  11   3   2      185.22      171.92     15.61 o 
  12   3   2      701.26      715.21     34.99 o 
  13   3   2      160.46      166.51     17.40 o 
  14   3   2        8.10       15.27     11.01 o 
  15   3   2      192.79      212.77     20.79 o 
   0   4   2      983.59      884.27     47.10 o 
   1   4   2     2169.45     2164.50    118.42 o 
   2   4   2      370.15      361.50     12.52 o 
   3   4   2     3904.71     3932.48    112.51 o 
   4   4   2     1597.92     1580.64     63.41 o 
   5   4   2       58.26       52.26      7.98 o 
   6   4   2      403.33      397.67     18.21 o 
   7   4   2     1474.70     1561.51     90.21 o 
   8   4   2      324.26      307.80     18.43 o 
   9   4   2      218.61      242.16     16.24 o 
  10   4   2      175.34      161.62     14.02 o 
  11   4   2      659.78      713.16     42.84 o 
  12   4   2       23.22       19.68      9.88 o 
  13   4   2      213.56      209.48     18.69 o 
  14   4   2      215.46      212.47     20.03 o 
  15   4   2       74.36       71.31     14.39 o 
   1   5   2     1480.98     1540.63     58.24 o 
   2   5   2     3671.08     3581.10    117.03 o 
   3   5   2       11.48       10.70      2.73 o 
   4   5   2      419.23      413.15     20.30 o 
   5   5   2      404.90      396.01     17.56 o 
   6   5   2     1355.39     1282.13     50.05 o 
   7   5   2       46.17       39.14      7.08 o 
   8   5   2     2316.69     2416.61     90.03 o 
   9   5   2       96.77       99.67     12.19 o 
  10   5   2      391.80      369.05     21.92 o 
  11   5   2       59.70       54.01     10.63 o 
  12   5   2      741.70      784.52     38.85 o 
  13   5   2      112.35      125.67     16.37 o 
  14   5   2       31.49       34.71     12.51 o 
   0   6   2     2196.10     2254.34     61.99 o 
   1   6   2     4466.23     4413.15    129.81 o 
   2   6   2      233.28      238.70      9.95 o 
   3   6   2     2456.51     2344.63     66.41 o 
   4   6   2      148.29      145.49      8.35 o 
   5   6   2      495.49      482.40     20.20 o 
   6   6   2       31.56       38.00      7.05 o 
   7   6   2     1991.44     2035.67     76.77 o 
   8   6   2       65.46       66.97      9.70 o 
   9   6   2       59.26       62.04      9.87 o 
  10   6   2      461.27      417.81     23.61 o 
  11   6   2      451.07      463.04     26.81 o 
  12   6   2       43.67       30.67     12.37 o 
  13   6   2      249.54      249.75     20.78 o 
  14   6   2        1.93        6.10     10.72 o 
   1   7   2       14.76       17.57      2.17 o 
   2   7   2     2730.28     2626.82     81.31 o 
   3   7   2       55.69       54.59      5.90 o 
   4   7   2     1177.42     1115.77     35.32 o 
   5   7   2      480.65      477.23     17.44 o 
   7   7   2       15.69       17.03      6.40 o 
   8   7   2     1209.66     1255.65     47.41 o 
   9   7   2       27.61       29.66      8.46 o 
  10   7   2      233.91      231.14     17.28 o 
  11   7   2      158.31      159.35     15.70 o 
  12   7   2      550.47      597.38     30.86 o 
  13   7   2       31.94       44.71     11.85 o 
  14   7   2        7.90        6.56     10.81 o 
   0   8   2     1767.54     1704.41     85.15 o 
   1   8   2      348.59      290.85     11.22 o 
   2   8   2       29.34       24.48      3.78 o 
   3   8   2     1996.21     2037.50     60.97 o 
   4   8   2      558.99      569.36     19.73 o 
   5   8   2      959.15      934.43     39.31 o 
   6   8   2      129.79      131.62     12.11 o 
   7   8   2     1144.82     1131.21     45.33 o 
   8   8   2       32.40       31.38      8.03 o 
   9   8   2      154.80      159.22     15.23 o 
  10   8   2       56.94       58.79     10.91 o 
  11   8   2      544.10      546.92     31.04 o 
  12   8   2       97.21       92.17     15.05 o 
  13   8   2      236.15      270.55     21.64 o 
   1   9   2      638.84      639.64     21.99 o 
   2   9   2     1407.97     1388.85     31.28 o 
   3   9   2       34.86       32.14      4.87 o 
   4   9   2      817.68      815.21     28.79 o 
   5   9   2      724.38      712.77     24.14 o 
   6   9   2      877.18      833.98     45.77 o 
   7   9   2      315.80      311.44     18.44 o 
   8   9   2      163.05      144.66     13.92 o 
   9   9   2      472.18      441.31     24.35 o 
  10   9   2       25.03       17.79      9.12 o 
  11   9   2       71.26       83.29     13.51 o 
  12   9   2      206.10      228.16     19.93 o 
  13   9   2       51.55       50.43     12.13 o 
   0  10   2     1418.59     1439.08     50.46 o 
   1  10   2      294.38      282.20     10.22 o 
   2  10   2       64.37       68.48      4.87 o 
   3  10   2      348.19      328.99     14.91 o 
   4  10   2      794.30      751.85     36.41 o 
   5  10   2      138.28      140.11     10.38 o 
   6  10   2      472.50      439.61     26.88 o 
   7  10   2      431.82      424.77     21.91 o 
   8  10   2      165.13      165.69     15.23 o 
   9  10   2        9.88        9.82      8.46 o 
  10  10   2      516.21      541.94     28.59 o 
  11  10   2      172.24      165.85     16.34 o 
  12  10   2        0.26        2.74      9.59 o 
  13  10   2       23.70       20.49     15.97 o 
   1  11   2      958.00      974.41     30.66 o 
   2  11   2      295.17      288.83     13.83 o 
   3  11   2      175.47      183.22     13.26 o 
   4  11   2      111.87       96.40     11.25 o 
   5  11   2      852.50      847.51     30.34 o 
   6  11   2      118.90      111.77     11.85 o 
   7  11   2       47.48       46.15      8.56 o 
   8  11   2      131.60      130.13     19.96 o 
  10  11   2       78.23        1.60     11.97 o 
  12  11   2       26.68        0.27      5.32 o 
   0  12   2      931.79      968.81     37.32 o 
   1  12   2       42.49       41.04      5.42 o 
   2  12   2       91.16       82.14      8.89 o 
   3  12   2       99.92      114.04     10.24 o 
   4  12   2      885.96      890.74     39.23 o 
   5  12   2       87.04       68.17     10.67 o 
   6  12   2      206.29      206.23     23.42 o 
   7  12   2       18.01        6.12     11.18 o 
   8  12   2      135.48      108.04     18.10 o 
   9  12   2       15.31        3.99     10.91 o 
  11  12   2       11.24        1.60      5.32 o 
   1  13   2      308.88      323.68     15.34 o 
   2  13   2        2.83        6.41      5.61 o 
   3  13   2       73.64       79.47      8.84 o 
   4  13   2       41.31       32.87      9.31 o 
   5  13   2      624.14      617.93     31.14 o 
   6  13   2       24.64       23.95      9.03 o 
   7  13   2        1.20        0.27     10.64 o 
   8  13   2       56.91        2.39     12.24 o 
  10  13   2        3.94        0.80      5.32 o 
   0  14   2      791.17      842.22     54.02 o 
   1  14   2      174.75      175.97     12.33 o 
   2  14   2       38.03       31.46      7.19 o 
   3  14   2       69.48       66.59      8.90 o 
   4  14   2      238.24      228.14     17.10 o 
   5  14   2        0.84       -2.24      7.98 o 
   6  14   2      198.44      183.61     16.18 o 
   7  14   2       58.90        4.79     12.77 o 
   9  14   2       12.00        0.53      5.32 o 
   1  15   2      148.79      155.52     14.86 o 
   2  15   2       64.98       75.15      9.37 o 
   3  15   2       71.85       70.39      9.32 o 
   4  15   2       59.08       52.94     10.53 o 
   6  15   2       29.88       -0.27      7.71 o 
   7  15   2        7.91       -0.53      4.52 o 
   0  16   2       22.57       28.47     14.10 o 
   1  16   2      159.74      155.26     15.99 o 
   2  16   2       43.61       31.15      9.97 o 
   3  16   2       88.22      106.44     22.35 o 
   4  16   2       92.16      109.90     20.22 o 
   5  16   2        3.03       -0.69      3.37 o 
   6  16   2       18.30       -0.52      3.10 o 
   8  16   2       25.98       -1.60      5.85 o 
   1  17   2       44.51       -1.58      5.55 o 
   5  17   2        6.30       -2.31      3.32 o 
   6  17   2       33.08        0.53      5.32 o 
   7  17   2       11.66       -1.06      6.12 o 
   0  18   2       15.30        0.53      5.06 o 
   2  18   2        0.90       -0.55      3.52 o 
   4  18   2       10.18       -0.38      3.56 o 
   5  18   2        7.08        0.06      4.02 o 
   1  19   2       11.83        0.09      4.32 o 
   2   0   3     1536.10     1442.29     81.16 o 
   4   0   3     1622.39     1671.41     85.15 o 
   6   0   3     1282.26     1327.07     67.06 o 
   8   0   3      780.21      779.42     49.76 o 
  10   0   3      145.33      134.12     21.82 o 
  12   0   3      853.33      882.41     59.87 o 
  14   0   3        5.56        2.66     15.17 o 
   0   1   3     1601.08     1630.77     59.55 o 
   1   1   3     1679.74     1669.72     49.62 o 
   2   1   3      200.62      199.62      8.01 o 
   3   1   3     2071.55     2019.76     75.17 o 
   4   1   3      273.83      266.14     12.95 o 
   5   1   3      125.08      118.96     11.71 o 
   6   1   3       20.56       21.52      5.91 o 
   7   1   3     1520.69     1495.87     60.21 o 
   8   1   3        2.35        6.23      6.87 o 
   9   1   3       74.70       83.58     12.04 o 
  10   1   3       18.86        7.70      7.98 o 
  11   1   3      336.83      365.17     22.49 o 
  12   1   3        5.51       -2.24      9.11 o 
  13   1   3      222.46      235.84     30.47 o 
  14   1   3       28.06       39.65     12.61 o 
   2   2   3     2096.59     2036.78     58.47 o 
   3   2   3      406.84      404.97     16.99 o 
   4   2   3      410.28      412.22     16.80 o 
   5   2   3      317.73      295.85     16.72 o 
   6   2   3     1195.93     1138.33     46.85 o 
   7   2   3       71.33       64.68      9.91 o 
   8   2   3      825.23      829.43     37.72 o 
   9   2   3      653.42      642.97     30.95 o 
  10   2   3       61.51       54.59     10.62 o 
  11   2   3       74.45       77.00     12.50 o 
  12   2   3      365.29      409.50     25.50 o 
  13   2   3       26.21       30.20     11.46 o 
  14   2   3       39.90       49.96     13.07 o 
   0   3   3     1057.35     1069.74     62.00 o 
   1   3   3      403.27      352.58     16.28 o 
   2   3   3       75.84       64.44      4.65 o 
   3   3   3     1780.00     1753.44     51.86 o 
   4   3   3     1070.59     1069.45     41.66 o 
   5   3   3      503.33      517.25     21.79 o 
   6   3   3      283.49      271.57     16.90 o 
   7   3   3      346.46      334.83     18.70 o 
   8   3   3      127.20      130.04     13.16 o 
   9   3   3       70.69       67.09     11.11 o 
  10   3   3      444.61      491.76     26.04 o 
  11   3   3      475.91      471.27     26.62 o 
  12   3   3       11.79       10.93      9.49 o 
  13   3   3       55.51       67.10     13.36 o 
  14   3   3      126.13      166.04     19.25 o 
   1   4   3     1568.25     1544.31     57.39 o 
   2   4   3      851.99      835.66     33.21 o 
   3   4   3       20.12       12.40      3.07 o 
   4   4   3      124.97      114.51      7.71 o 
   5   4   3     1510.66     1519.40     57.09 o 
   7   4   3      109.96      121.07     11.08 o 
   8   4   3      515.04      521.63     24.74 o 
   9   4   3      504.68      511.07     26.15 o 
  10   4   3      164.59      187.06     16.63 o 
  11   4   3       60.04       78.47     12.32 o 
  12   4   3       90.59      105.80     15.75 o 
  13   4   3      212.78      238.84     21.31 o 
   0   5   3     1666.33     1498.44     82.76 o 
   1   5   3       71.40       60.70      7.52 o 
   2   5   3      217.58      207.55     12.51 o 
   3   5   3       43.81       34.74      6.11 o 
   4   5   3     2719.14     2751.17     97.47 o 
   5   5   3      357.89      354.40     18.50 o 
   7   5   3      313.87      318.77     17.87 o 
   8   5   3      258.05      272.25     17.57 o 
   9   5   3       21.46       13.68      8.27 o 
  10   5   3      628.43      657.32     32.36 o 
  11   5   3       32.99       29.96     10.62 o 
  12   5   3        7.49        2.93     14.10 o 
  13   5   3       18.26       33.53     15.70 o 
   1   6   3      750.61      727.01     29.17 o 
   2   6   3       75.43       68.89      8.25 o 
   3   6   3      110.38      100.19     14.90 o 
   4   6   3      324.05      338.58     22.75 o 
   5   6   3     2349.38     2318.58    120.55 o 
   6   6   3      131.56      131.19     17.03 o 
   7   6   3      148.94      146.09     19.96 o 
   8   6   3       53.10       64.66     14.37 o 
  10   6   3       18.24       30.87     14.10 o 
  11   6   3      266.43      285.80     30.34 o 
  12   6   3        4.10        5.59     14.37 o 
  13   6   3      186.61      227.79     29.80 o 
   0   7   3     2973.90     3014.18    155.67 o 
   1   7   3        4.35        5.59      4.89 o 
   2   7   3       45.33       43.24      7.05 o 
   3   7   3       66.01       67.52      9.39 o 
   4   7   3      663.49      641.85     46.83 o 
   5   7   3      181.17      165.69     13.64 o 
   6   7   3      707.05      730.19     42.04 o 
   7   7   3       64.61       71.85     16.50 o 
   8   7   3      209.08      212.88     24.75 o 
   9   7   3      125.11      117.09     20.76 o 
  10   7   3      313.43      332.37     30.87 o 
  11   7   3       96.81      111.76     20.76 o 
  12   7   3       24.33       46.30     17.03 o 
  13   7   3       12.62       20.76     16.50 o 
   1   8   3      724.86      727.59     32.27 o 
   2   8   3      610.81      637.31     27.94 o 
   3   8   3      247.43      259.68     15.61 o 
   4   8   3      194.48      184.37     14.21 o 
   5   8   3      592.87      587.35     28.98 o 
   6   8   3       43.19       44.17     12.24 o 
   7   8   3       36.00       34.33     12.24 o 
   8   8   3      166.41      181.22     22.35 o 
   9   8   3      751.68      806.03     51.36 o 
  10   8   3       38.69       29.80     15.43 o 
  11   8   3       36.95       35.66     14.90 o 
  12   8   3       37.28       35.66     17.03 o 
   0   9   3     1517.06     1481.68     75.31 o 
   1   9   3      219.36      208.20     15.24 o 
   2   9   3       38.78       33.27      7.27 o 
   3   9   3      865.82      873.41     35.09 o 
   4   9   3      351.35      361.95     20.32 o 
   5   9   3       24.39       19.89      7.71 o 
   6   9   3      313.18      293.51     26.88 o 
   7   9   3      162.92      142.63     21.55 o 
   8   9   3      284.94      259.45     27.41 o 
   9   9   3       12.22       16.50     13.31 o 
  10   9   3      226.59      236.57     29.80 o 
  11   9   3        9.35       10.64     14.90 o 
  12   9   3        1.91        2.93     13.57 o 
   1  10   3      352.51      344.68     19.29 o 
   2  10   3      197.04      199.36     15.62 o 
   3  10   3      119.03      124.94     13.17 o 
   4  10   3      150.57      137.35     13.92 o 
   5  10   3      163.17      165.37     14.54 o 
   6  10   3      339.36      335.83     29.80 o 
   7  10   3        0.08        2.93     11.18 o 
   8  10   3      450.60      471.27     36.72 o 
   9  10   3      136.09      134.38     20.76 o 
  10  10   3       24.61       31.93     14.37 o 
  11  10   3        0.17        2.39     12.77 o 
   0  11   3      305.53      266.37     26.08 o 
   1  11   3      590.77      538.48     26.14 o 
   2  11   3      108.32      105.87     12.19 o 
   3  11   3      335.04      339.57     21.07 o 
   4  11   3      107.80      112.94     12.98 o 
   5  11   3        6.85       10.62      8.00 o 
   6  11   3       20.81       19.69     13.04 o 
   7  11   3      417.80      430.56     34.59 o 
   8  11   3       27.29       22.62     14.10 o 
   9  11   3        7.43        4.52     13.04 o 
  10  11   3       37.29       42.31     16.23 o 
  11  11   3       35.35       48.17     17.83 o 
   1  12   3        8.07        5.30      7.23 o 
   2  12   3      528.48      558.71     27.94 o 
   3  12   3       18.53       13.63      8.00 o 
   4  12   3      171.05      173.47     15.90 o 
   5  12   3       48.41       55.65     10.25 o 
   6  12   3      182.13      182.70     16.27 o 
   7  12   3       26.13       40.18     14.10 o 
   8  12   3      145.71      154.08     24.22 o 
   9  12   3       57.31       37.79     16.50 o 
  10  12   3       45.94       79.83     19.16 o 
   0  13   3      102.07      129.06     19.69 o 
   1  13   3      231.31      231.42     16.63 o 
   2  13   3       16.06       12.62      8.03 o 
   3  13   3      177.01      183.74     16.37 o 
   4  13   3       12.95       24.70     14.37 o 
   5  13   3       61.37       52.34     10.44 o 
   6  13   3       26.55       29.72      9.40 o 
   8  13   3        1.58        8.52     14.10 o 
   9  13   3       37.24       31.40     15.17 o 
   1  14   3       32.24       33.87      9.62 o 
   2  14   3      202.61      237.45     18.53 o 
   3  14   3       13.73       12.62      9.40 o 
   4  14   3       51.50       57.05     10.91 o 
   5  14   3       45.72       37.48      9.97 o 
   6  14   3       73.29       90.12     14.77 o 
   7  14   3       39.74       42.31     16.50 o 
   8  14   3      103.81       96.86     22.09 o 
   0  15   3       75.70       79.83     19.43 o 
   1  15   3       37.88       62.71     11.85 o 
   2  15   3       15.97       20.44     10.07 o 
   3  15   3      147.76      155.59     17.70 o 
   4  15   3      121.56      124.99     15.99 o 
   5  15   3        0.81        0.51      9.01 o 
   6  15   3       32.10       45.27     11.94 o 
   7  15   3       60.96       85.69     19.69 o 
   1  16   3       67.17       64.54     11.46 o 
   2  16   3       81.34       77.52     15.43 o 
   3  16   3       13.77       21.11      9.77 o 
   4  16   3        3.82        0.92      8.41 o 
   5  16   3       78.81       72.26     22.75 o 
   6  16   3       77.80       59.42     30.07 o 
   1  17   3        8.55       -2.48      3.37 o 
   2  17   3       10.58       -3.49      3.52 o 
   3  17   3       23.86       -3.38      3.58 o 
   4  17   3       49.68        0.58      4.22 o 
   1   1   4      813.16      805.56     29.35 o 
   2   1   4       49.70       45.77      9.31 o 
   3   1   4      166.17      142.90     15.43 o 
   4   1   4       45.59       52.42     11.18 o 
   5   1   4      593.61      567.07     37.25 o 
   6   1   4      391.90      411.40     30.34 o 
   7   1   4       63.01       62.00     15.17 o 
   8   1   4        5.97       16.50     11.71 o 
   9   1   4      523.88      571.59     42.31 o 
  10   1   4       19.33       22.35     14.10 o 
  11   1   4       39.08       57.74     17.30 o 
   0   2   4     1195.68     1134.41     61.74 o 
   1   2   4       61.20       51.72      7.61 o 
   2   2   4      142.43      135.45      9.78 o 
   3   2   4      431.86      456.11     29.80 o 
   4   2   4     1132.46     1205.99     68.92 o 
   5   2   4      176.91      168.18     17.56 o 
   6   2   4       23.62       18.10     10.11 o 
   7   2   4       20.59       29.01     10.91 o 
   8   2   4      128.46      146.09     21.02 o 
   9   2   4       33.16       36.19     13.57 o 
  10   2   4      108.72      120.28     22.62 o 
  11   2   4      110.34      121.08     23.95 o 
  12   2   4        7.21        4.79     14.90 o 
   1   3   4      171.76      178.37     12.14 o 
   2   3   4      203.29      191.29     11.37 o 
   3   3   4       39.48       32.81      6.01 o 
   4   3   4      495.88      513.05     32.46 o 
   5   3   4      785.75      802.04     47.63 o 
   6   3   4       98.77       91.54     16.23 o 
   7   3   4       57.85       61.47     13.57 o 
   8   3   4      224.85      213.68     24.48 o 
   9   3   4      156.32      162.86     22.62 o 
  10   3   4       11.94        2.66     13.57 o 
  11   3   4       89.95      104.31     22.89 o 
  12   3   4      153.37      186.81     27.94 o 
   0   4   4      426.36      406.34     27.14 o 
   1   4   4      482.31      487.90     22.49 o 
   2   4   4       29.54       27.55      6.30 o 
   3   4   4      248.14      262.25     15.99 o 
   4   4   4       23.77        8.78      9.05 o 
   5   4   4      234.97      213.95     21.55 o 
   6   4   4      226.48      248.54     23.15 o 
   7   4   4      469.53      456.11     34.06 o 
   8   4   4      108.93      109.10     19.43 o 
   9   4   4       53.72       62.80     15.43 o 
  10   4   4       90.03      102.72     21.55 o 
  11   4   4      111.49      116.82     23.95 o 
  12   4   4        0.12       -0.80     15.17 o 
   1   5   4      141.79      136.15     11.29 o 
   2   5   4     1004.23      999.75     40.64 o 
   3   5   4       39.98       36.25      7.50 o 
   4   5   4      257.52      260.51     16.84 o 
   5   5   4       45.21       47.37     12.24 o 
   6   5   4      129.04      138.11     18.63 o 
   7   5   4       25.68       16.50     11.44 o 
   8   5   4      324.36      341.41     29.80 o 
   9   5   4       19.00       33.26     14.64 o 
  10   5   4       74.40       75.57     18.10 o 
  11   5   4        2.02       -0.27     13.57 o 
  12   5   4      105.14      124.54     25.28 o 
   0   6   4       52.49       51.09     10.64 o 
   1   6   4      288.88      299.41     15.90 o 
   2   6   4       11.96       14.99      6.30 o 
   3   6   4      889.23      959.22     39.04 o 
   4   6   4        0.67        3.46      6.59 o 
   5   6   4       57.44       48.17     13.04 o 
   6   6   4       53.81       42.58     13.04 o 
   7   6   4      260.70      279.94     26.88 o 
   8   6   4       21.02       29.80     13.04 o 
   9   6   4       51.05       60.41     16.23 o 
  10   6   4        4.91       10.91     13.84 o 
  11   6   4      120.27      119.48     24.48 o 
   1   7   4       61.29       62.10      9.32 o 
   2   7   4      375.66      389.70     21.26 o 
   3   7   4       37.20       42.13      8.17 o 
   4   7   4       28.02       30.10      8.18 o 
   5   7   4       95.77      100.32     17.83 o 
   6   7   4      255.67      238.70     25.81 o 
   7   7   4       17.88       17.56     12.51 o 
   8   7   4      453.01      496.29     38.32 o 
   9   7   4        6.16       10.11     13.31 o 
  10   7   4       54.05       48.17     15.70 o 
  11   7   4        4.48       -3.73     13.31 o 
   0   8   4      209.26      201.71     20.49 o 
   1   8   4      309.14      302.02     18.53 o 
   2   8   4       13.41       10.11      6.96 o 
   3   8   4      390.68      384.34     20.60 o 
   4   8   4      146.04      160.74     14.56 o 
   5   8   4       47.92       48.82      9.12 o 
   6   8   4       18.79       16.50     11.44 o 
   7   8   4      290.95      307.62     30.87 o 
   8   8   4       28.67       33.80     14.90 o 
   9   8   4        2.09       -6.65     12.24 o 
  10   8   4       50.28       58.54     17.56 o 
  11   8   4       27.55       15.70     15.70 o 
   1   9   4       74.76       81.87     11.38 o 
   2   9   4      231.41      272.89     17.40 o 
   3   9   4        8.65       10.43      7.52 o 
   4   9   4       60.39       63.19     10.34 o 
   5   9   4      234.95      267.52     18.26 o 
   6   9   4      162.26      184.68     23.42 o 
   7   9   4        1.20       -4.26     11.71 o 
   8   9   4       88.45       97.13     22.35 o 
   9   9   4       73.13       79.03     19.16 o 
  10   9   4       48.39       48.70     17.83 o 
   0  10   4      600.68      583.84     40.71 o 
   1  10   4      121.64      128.15     13.44 o 
   2  10   4       31.17       23.60      8.56 o 
   3  10   4       52.96       56.56      9.66 o 
   4  10   4       96.01      114.77     13.91 o 
   5  10   4       30.24       32.36      9.85 o 
   6  10   4       78.57       97.13     20.76 o 
   7  10   4      115.41      164.45     23.95 o 
   8  10   4        0.01       10.11     14.37 o 
   9  10   4        0.72        4.26     13.31 o 
   1  11   4       51.95       70.32     11.67 o 
   2  11   4       63.17       79.71     12.86 o 
   3  11   4       51.06       51.34     10.34 o 
   4  11   4       38.34       37.82      9.20 o 
   5  11   4      141.14      154.61     16.34 o 
   6  11   4       37.34       44.97     15.17 o 
   7  11   4       57.84       56.41     17.30 o 
   8  11   4        1.38       -1.33     13.57 o 
   9  11   4      276.81      295.38     33.53 o 
   0  12   4      408.55      416.19     33.00 o 
   1  12   4       12.50       14.91      9.12 o 
   2  12   4        2.38        0.43      8.37 o 
   3  12   4       54.02       67.20     12.14 o 
   4  12   4      163.00      190.87     17.31 o 
   5  12   4       25.63       34.33     10.30 o 
   6  12   4       74.28       87.81     21.55 o 
   7  12   4       25.89       35.66     16.76 o 
   8  12   4       80.20       91.27     22.89 o 
   1  13   4      186.32      191.60     25.01 o 
   2  13   4       32.83       43.69     11.27 o 
   3  13   4       25.54       34.73      9.78 o 
   4  13   4       39.56       53.54     11.65 o 
   5  13   4       98.99      122.00     15.31 o 
   6  13   4       28.89       42.31     17.03 o 
   7  13   4        6.78        6.65     15.17 o 
   0  14   4       14.26        6.12     13.31 o 
   1  14   4       77.84       83.78     12.81 o 
   2  14   4       21.22       23.51     10.82 o 
   3  14   4       37.83       43.02     10.81 o 
   4  14   4       70.19       88.31     14.32 o 
   5  14   4       23.28       18.00     10.33 o 
   6  14   4       49.76       61.47     19.16 o 
   1  15   4       20.79       19.12     10.79 o 
   2  15   4       39.34       57.33     12.57 o 
   3  15   4       11.00       16.96     10.68 o 
   4  15   4        1.61        6.11     10.25 o 
   0   7   5      428.26      432.42     33.26 o 
   1   7   5       12.25       18.99      7.71 o 
   2   7   5        8.59        7.58      7.90 o 
   3   7   5       19.35       28.07      8.66 o 
   4   7   5      107.34      126.40     19.43 o 
   5   7   5        7.14       16.76     12.24 o 
   6   7   5       39.05       40.98     15.17 o 
   7   7   5        5.59        3.73     12.77 o 
   1   8   5       59.07       74.06     11.71 o 
   2   8   5       32.82       38.09      9.69 o 
   3   8   5       12.44       18.37      8.71 o 
   4   8   5       33.83       38.13      9.49 o 
   5   8   5      119.10      142.90     21.82 o 
   6   8   5        2.65        8.25     13.31 o 
   7   8   5        3.98        4.26     13.31 o 
   8   8   5       48.26       59.08     18.10 o 
   0   9   5       86.96       97.39     18.63 o 
   1   9   5       48.76       72.24     22.09 o 
   2   9   5       13.96       17.16      8.94 o 
   3   9   5       48.85       54.75     10.71 o 
   4   9   5       67.10       73.18     12.21 o 
   5   9   5       34.49       35.92     14.90 o 
   6   9   5       28.59       32.46     15.17 o 
   7   9   5       53.74       90.48     20.22 o 
   1  10   5       52.28       65.33     13.04 o 
   2  10   5       46.92       63.10     11.29 o 
   3  10   5       46.62       57.08     11.29 o 
   4  10   5       30.46       40.24     11.00 o 
   5  10   5       13.41       25.81     14.37 o 
   6  10   5       40.35       45.50     17.30 o 
   0  11   5        9.29        7.98     12.51 o 
   1  11   5       14.66       16.00      9.31 o 
   2  11   5        4.81        8.52      9.03 o 
   3  11   5      128.50      163.48     16.83 o 
   4  11   5        5.50        3.72      9.21 o 
   5  11   5        5.21       11.18     13.84 o 
   1  12   5       13.78       32.65     10.63 o 
   2  12   5       39.11       55.88     12.04 o 
   3  12   5        0.71        3.33      9.41 o 
                                                 
